# Supplementary material for: A scavenger receptor B (CD36)-like protein is a potential mediator of intestinal heme absorption in the hematophagous ectoparasite Lepeophtheirus salmonis
Source: Sci Rep. 2019 Mar 12;9:4218. doi: 10.1038/s41598-019-40590-x (PMC6414551; doi:10.1038/s41598-019-40590-x)
Supplement: Supplementary file 2 — Supplementary Data S1 [file 41598_2019_40590_MOESM2_ESM.zip › SData-S1-pdb.txt]

HELIX    1   1 ILE A   15  ILE A   18  1                                   4
HELIX    2   2 LEU A   24  HIS A   27  1                                   4
HELIX    3   3 LEU A   29  ALA A   31  1                                   3
HELIX    4   4 SER A   35  ASN A   40  1                                   6
HELIX    5   5 GLU A   48  LYS A   54  1                                   7
HELIX    6   6 THR A   72  ARG A   77  1                                   6
HELIX    7   7 LYS A  125  LYS A  129  1                                   5
HELIX    8   8 CYS A  136  ASN A  139  1                                   4
HELIX    9   9 PRO A  147  ASP A  154  1                                   8
HELIX   10  10 LYS A  161  ILE A  180  1                                  20
HELIX   11  11 VAL A  191  LEU A  195  1                                   5
HELIX   12  12 LYS A  202  LEU A  210  1                                   9
HELIX   13  13 LYS A  277  SER A  279  1                                   3
HELIX   14  14 GLY A  343  LEU A  345  1                                   3
HELIX   15  15 LYS A  372  PHE A  375  1                                   4
HELIX   16  16 PRO A  429  PHE A  431  1                                   3
HELIX   17  17 LYS A  436  ALA A  440  1                                   5
HELIX   18  18 SER A  449  HIS A  452  1                                   4
HELIX   19  19 SER A  509  THR A  528  1                                  20
SHEET    1   1 1 VAL A  60  TYR A  64  0
SHEET    2   2 1 TYR A  89  ARG A  92  0
SHEET    3   3 1 ARG A  96  GLU A 102  0
SHEET    4   4 1 TYR A 107  TYR A 113  0
SHEET    5   5 1 LYS A 141  ILE A 145  0
SHEET    6   6 1 PHE A 186  GLU A 190  0
SHEET    7   7 1 TYR A 268  GLU A 271  0
SHEET    8   8 1 ASN A 282  PHE A 286  0
SHEET    9   9 1 LEU A 338  MET A 340  0
SHEET   10  10 1 ILE A 349  VAL A 351  0
SHEET   11  11 1 GLU A 356  VAL A 359  0
SHEET   12  12 1 ILE A 363  TYR A 366  0
SHEET   13  13 1 VAL A 413  ASP A 415  0
SHEET   14  14 1 ILE A 424  SER A 427  0
SHEET   15  15 1 TYR A 455  ILE A 458  0
SHEET   16  16 1 PRO A 465  LEU A 478  0
SHEET   17  17 1 ARG A 494  PRO A 497  0
SHEET   18  18 1 TRP A 500  GLU A 506  0
ATOM      1  N   MET A   1      60.573  67.529  88.893  1.00 25.40           N
ATOM      2  CA  MET A   1      60.767  67.106  87.504  1.00 25.40           C
ATOM      3  HA  MET A   1      60.092  66.331  87.168  1.00 25.40           H
ATOM      4  CB  MET A   1      60.515  68.371  86.654  1.00 25.40           C
ATOM      5  HB1 MET A   1      59.469  68.647  86.740  1.00 25.40           H
ATOM      6  HB2 MET A   1      60.751  68.142  85.619  1.00 25.40           H
ATOM      7  CG  MET A   1      61.331  69.597  87.109  1.00 25.40           C
ATOM      8  HG1 MET A   1      62.341  69.293  87.367  1.00 25.40           H
ATOM      9  HG2 MET A   1      60.864  69.995  88.011  1.00 25.40           H
ATOM     10  SD  MET A   1      61.435  70.926  85.891  1.00 25.40           S
ATOM     11  CE  MET A   1      62.716  70.249  84.801  1.00 25.40           C
ATOM     12  HE1 MET A   1      63.678  70.273  85.313  1.00 25.40           H
ATOM     13  HE2 MET A   1      62.478  69.219  84.536  1.00 25.40           H
ATOM     14  HE3 MET A   1      62.774  70.847  83.891  1.00 25.40           H
ATOM     15  C   MET A   1      62.237  66.682  87.300  1.00 25.40           C
ATOM     16  O   MET A   1      62.681  66.396  86.195  1.00 25.40           O
ATOM     17 1H   MET A   1      59.587  67.652  89.073  1.00  0.00           H
ATOM     18 2H   MET A   1      60.943  66.824  89.515  1.00  0.00           H
ATOM     19 3H   MET A   1      61.055  68.402  89.049  1.00  0.00           H
ATOM     20  N   ILE A   2      62.999  66.569  88.423  1.00 24.50           N
ATOM     21  H   ILE A   2      62.574  67.098  89.173  1.00 24.50           H
ATOM     22  CA  ILE A   2      63.643  65.337  88.923  1.00 24.50           C
ATOM     23  HA  ILE A   2      64.383  64.998  88.157  1.00 24.50           H
ATOM     24  CB  ILE A   2      64.335  65.636  90.264  1.00 24.50           C
ATOM     25  HB  ILE A   2      63.567  65.947  90.936  1.00 24.50           H
ATOM     26  CG2 ILE A   2      65.206  64.601  91.006  1.00 24.50           C
ATOM     27 1HG2 ILE A   2      65.483  64.952  91.999  1.00 24.50           H
ATOM     28 2HG2 ILE A   2      64.673  63.689  91.144  1.00 24.50           H
ATOM     29 3HG2 ILE A   2      66.120  64.404  90.441  1.00 24.50           H
ATOM     30  CG1 ILE A   2      65.282  66.868  90.075  1.00 24.50           C
ATOM     31 1HG1 ILE A   2      64.666  67.720  89.827  1.00 24.50           H
ATOM     32 2HG1 ILE A   2      65.947  66.666  89.233  1.00 24.50           H
ATOM     33  CD1 ILE A   2      66.150  67.366  91.244  1.00 24.50           C
ATOM     34  HD1 ILE A   2      66.904  66.632  91.512  1.00 24.50           H
ATOM     35  HD2 ILE A   2      66.643  68.279  90.920  1.00 24.50           H
ATOM     36  HD3 ILE A   2      65.536  67.595  92.109  1.00 24.50           H
ATOM     37  C   ILE A   2      62.433  64.388  88.666  1.00 24.50           C
ATOM     38  O   ILE A   2      61.648  64.326  89.505  1.00 24.50           O
ATOM     39  N   LEU A   3      62.178  63.826  87.475  1.00 22.99           N
ATOM     40  H   LEU A   3      62.964  63.936  86.837  1.00 22.99           H
ATOM     41  CA  LEU A   3      60.900  63.389  86.923  1.00 22.99           C
ATOM     42  HA  LEU A   3      60.184  64.134  87.232  1.00 22.99           H
ATOM     43  CB  LEU A   3      61.000  63.635  85.395  1.00 22.99           C
ATOM     44  HB1 LEU A   3      61.113  64.706  85.226  1.00 22.99           H
ATOM     45  HB2 LEU A   3      60.015  63.394  84.991  1.00 22.99           H
ATOM     46  CG  LEU A   3      62.098  62.861  84.647  1.00 22.99           C
ATOM     47  HG  LEU A   3      62.346  61.934  85.161  1.00 22.99           H
ATOM     48  CD1 LEU A   3      61.594  62.509  83.254  1.00 22.99           C
ATOM     49 1HD1 LEU A   3      62.387  62.085  82.649  1.00 22.99           H
ATOM     50 2HD1 LEU A   3      60.796  61.773  83.347  1.00 22.99           H
ATOM     51 3HD1 LEU A   3      61.225  63.403  82.754  1.00 22.99           H
ATOM     52  CD2 LEU A   3      63.390  63.666  84.447  1.00 22.99           C
ATOM     53 1HD2 LEU A   3      63.760  64.048  85.391  1.00 22.99           H
ATOM     54 2HD2 LEU A   3      64.157  63.039  83.992  1.00 22.99           H
ATOM     55 3HD2 LEU A   3      63.200  64.511  83.794  1.00 22.99           H
ATOM     56  C   LEU A   3      60.214  62.065  87.216  1.00 22.99           C
ATOM     57  O   LEU A   3      60.011  61.291  86.315  1.00 22.99           O
ATOM     58  N   TYR A   4      59.819  61.846  88.478  1.00 21.57           N
ATOM     59  H   TYR A   4      60.099  62.548  89.153  1.00 21.57           H
ATOM     60  CA  TYR A   4      58.833  60.839  88.900  1.00 21.57           C
ATOM     61  HA  TYR A   4      58.238  61.249  89.654  1.00 21.57           H
ATOM     62  CB  TYR A   4      57.706  60.563  87.858  1.00 21.57           C
ATOM     63  HB1 TYR A   4      57.982  59.743  87.200  1.00 21.57           H
ATOM     64  HB2 TYR A   4      57.585  61.446  87.230  1.00 21.57           H
ATOM     65  CG  TYR A   4      56.319  60.267  88.431  1.00 21.57           C
ATOM     66  CD1 TYR A   4      55.947  58.957  88.801  1.00 21.57           C
ATOM     67  HD1 TYR A   4      56.642  58.139  88.666  1.00 21.57           H
ATOM     68  CE1 TYR A   4      54.662  58.700  89.325  1.00 21.57           C
ATOM     69  HE1 TYR A   4      54.376  57.701  89.617  1.00 21.57           H
ATOM     70  CZ  TYR A   4      53.719  59.744  89.432  1.00 21.57           C
ATOM     71  OH  TYR A   4      52.461  59.498  89.884  1.00 21.57           O
ATOM     72  HH  TYR A   4      51.910  60.278  89.802  1.00 21.57           H
ATOM     73  CE2 TYR A   4      54.080  61.049  89.049  1.00 21.57           C
ATOM     74  HE2 TYR A   4      53.362  61.849  89.129  1.00 21.57           H
ATOM     75  CD2 TYR A   4      55.375  61.308  88.553  1.00 21.57           C
ATOM     76  HD2 TYR A   4      55.643  62.316  88.262  1.00 21.57           H
ATOM     77  C   TYR A   4      59.292  59.633  89.679  1.00 21.57           C
ATOM     78  O   TYR A   4      58.886  58.488  89.538  1.00 21.57           O
ATOM     79  N   SER A   5      60.161  59.979  90.597  1.00 20.60           N
ATOM     80  H   SER A   5      60.300  60.981  90.668  1.00 20.60           H
ATOM     81  CA  SER A   5      60.988  59.171  91.438  1.00 20.60           C
ATOM     82  HA  SER A   5      61.495  59.786  92.143  1.00 20.60           H
ATOM     83  CB  SER A   5      60.172  58.061  92.186  1.00 20.60           C
ATOM     84  HB1 SER A   5      59.141  58.326  92.200  1.00 20.60           H
ATOM     85  HB2 SER A   5      60.510  58.010  93.218  1.00 20.60           H
ATOM     86  OG  SER A   5      60.085  56.760  91.659  1.00 20.60           O
ATOM     87  HG  SER A   5      59.808  56.858  90.731  1.00 20.60           H
ATOM     88  C   SER A   5      61.999  58.532  90.504  1.00 20.60           C
ATOM     89  O   SER A   5      61.681  57.561  89.826  1.00 20.60           O
ATOM     90  N   ILE A   6      63.227  59.029  90.458  1.00 18.74           N
ATOM     91  H   ILE A   6      63.445  59.767  91.108  1.00 18.74           H
ATOM     92  CA  ILE A   6      64.410  58.430  89.841  1.00 18.74           C
ATOM     93  HA  ILE A   6      64.142  57.938  88.925  1.00 18.74           H
ATOM     94  CB  ILE A   6      65.718  59.273  89.472  1.00 18.74           C
ATOM     95  HB  ILE A   6      66.446  58.561  89.776  1.00 18.74           H
ATOM     96  CG2 ILE A   6      66.184  59.301  88.001  1.00 18.74           C
ATOM     97 1HG2 ILE A   6      67.265  59.186  87.939  1.00 18.74           H
ATOM     98 2HG2 ILE A   6      65.773  58.481  87.440  1.00 18.74           H
ATOM     99 3HG2 ILE A   6      65.947  60.212  87.471  1.00 18.74           H
ATOM    100  CG1 ILE A   6      66.231  60.494  90.258  1.00 18.74           C
ATOM    101 1HG1 ILE A   6      66.516  60.104  91.185  1.00 18.74           H
ATOM    102 2HG1 ILE A   6      65.459  61.164  90.598  1.00 18.74           H
ATOM    103  CD1 ILE A   6      67.401  61.299  89.662  1.00 18.74           C
ATOM    104  HD1 ILE A   6      67.160  61.738  88.695  1.00 18.74           H
ATOM    105  HD2 ILE A   6      67.665  62.139  90.299  1.00 18.74           H
ATOM    106  HD3 ILE A   6      68.283  60.676  89.535  1.00 18.74           H
ATOM    107  C   ILE A   6      64.650  57.371  90.874  1.00 18.74           C
ATOM    108  O   ILE A   6      65.358  57.571  91.835  1.00 18.74           O
ATOM    109  N   ARG A   7      63.793  56.354  90.851  1.00 18.09           N
ATOM    110  H   ARG A   7      63.202  56.358  90.034  1.00 18.09           H
ATOM    111  CA  ARG A   7      63.143  55.755  92.003  1.00 18.09           C
ATOM    112  HA  ARG A   7      62.202  55.367  91.633  1.00 18.09           H
ATOM    113  CB  ARG A   7      64.014  54.559  92.468  1.00 18.09           C
ATOM    114  HB1 ARG A   7      64.607  54.838  93.341  1.00 18.09           H
ATOM    115  HB2 ARG A   7      64.737  54.323  91.681  1.00 18.09           H
ATOM    116  CG  ARG A   7      63.265  53.231  92.742  1.00 18.09           C
ATOM    117  HG1 ARG A   7      63.843  52.443  92.258  1.00 18.09           H
ATOM    118  HG2 ARG A   7      62.287  53.240  92.258  1.00 18.09           H
ATOM    119  CD  ARG A   7      63.124  52.836  94.219  1.00 18.09           C
ATOM    120  HD1 ARG A   7      64.066  53.013  94.743  1.00 18.09           H
ATOM    121  HD2 ARG A   7      62.908  51.766  94.261  1.00 18.09           H
ATOM    122  NE  ARG A   7      62.031  53.565  94.888  1.00 18.09           N
ATOM    123  HE  ARG A   7      61.761  54.449  94.470  1.00 18.09           H
ATOM    124  CZ  ARG A   7      61.370  53.225  95.980  1.00 18.09           C
ATOM    125  NH1 ARG A   7      61.685  52.175  96.691  1.00 18.09           N
ATOM    126 1HH1 ARG A   7      62.476  51.626  96.409  1.00 18.09           H
ATOM    127 2HH1 ARG A   7      61.166  51.935  97.516  1.00 18.09           H
ATOM    128  NH2 ARG A   7      60.365  53.952  96.374  1.00 18.09           N
ATOM    129 1HH2 ARG A   7      60.101  54.757  95.828  1.00 18.09           H
ATOM    130 2HH2 ARG A   7      59.852  53.709  97.201  1.00 18.09           H
ATOM    131  C   ARG A   7      62.729  56.639  93.192  1.00 18.09           C
ATOM    132  O   ARG A   7      61.971  56.184  94.044  1.00 18.09           O
ATOM    133  N   VAL A   8      63.198  57.880  93.210  1.00 16.93           N
ATOM    134  H   VAL A   8      63.834  58.038  92.442  1.00 16.93           H
ATOM    135  CA  VAL A   8      63.350  58.922  94.204  1.00 16.93           C
ATOM    136  HA  VAL A   8      62.442  59.447  94.287  1.00 16.93           H
ATOM    137  CB  VAL A   8      63.701  58.291  95.618  1.00 16.93           C
ATOM    138  HB  VAL A   8      64.170  59.044  96.241  1.00 16.93           H
ATOM    139  CG1 VAL A   8      62.487  57.892  96.472  1.00 16.93           C
ATOM    140 1HG1 VAL A   8      62.178  56.868  96.293  1.00 16.93           H
ATOM    141 2HG1 VAL A   8      62.739  57.980  97.531  1.00 16.93           H
ATOM    142 3HG1 VAL A   8      61.647  58.551  96.271  1.00 16.93           H
ATOM    143  CG2 VAL A   8      64.742  57.155  95.619  1.00 16.93           C
ATOM    144 1HG2 VAL A   8      65.578  57.407  94.965  1.00 16.93           H
ATOM    145 2HG2 VAL A   8      65.131  57.003  96.627  1.00 16.93           H
ATOM    146 3HG2 VAL A   8      64.318  56.216  95.277  1.00 16.93           H
ATOM    147  C   VAL A   8      64.436  59.905  93.805  1.00 16.93           C
ATOM    148  O   VAL A   8      64.651  60.073  92.642  1.00 16.93           O
ATOM    149  N   ILE A   9      65.085  60.646  94.691  1.00 16.88           N
ATOM    150  H   ILE A   9      64.945  60.502  95.680  1.00 16.88           H
ATOM    151  CA  ILE A   9      66.028  61.671  94.268  1.00 16.88           C
ATOM    152  HA  ILE A   9      65.547  62.433  93.663  1.00 16.88           H
ATOM    153  CB  ILE A   9      66.715  62.285  95.540  1.00 16.88           C
ATOM    154  HB  ILE A   9      65.959  62.441  96.300  1.00 16.88           H
ATOM    155  CG2 ILE A   9      67.737  61.353  96.226  1.00 16.88           C
ATOM    156 1HG2 ILE A   9      67.995  61.743  97.211  1.00 16.88           H
ATOM    157 2HG2 ILE A   9      67.319  60.356  96.363  1.00 16.88           H
ATOM    158 3HG2 ILE A   9      68.658  61.282  95.644  1.00 16.88           H
ATOM    159  CG1 ILE A   9      67.332  63.668  95.241  1.00 16.88           C
ATOM    160 1HG1 ILE A   9      66.639  64.244  94.628  1.00 16.88           H
ATOM    161 2HG1 ILE A   9      68.251  63.529  94.680  1.00 16.88           H
ATOM    162  CD1 ILE A   9      67.651  64.492  96.492  1.00 16.88           C
ATOM    163  HD1 ILE A   9      66.755  64.617  97.100  1.00 16.88           H
ATOM    164  HD2 ILE A   9      68.428  64.008  97.085  1.00 16.88           H
ATOM    165  HD3 ILE A   9      68.012  65.476  96.191  1.00 16.88           H
ATOM    166  C   ILE A   9      67.161  61.081  93.437  1.00 16.88           C
ATOM    167  O   ILE A   9      67.817  61.836  92.730  1.00 16.88           O
ATOM    168  N   LEU A  10      67.353  59.751  93.468  1.00 17.35           N
ATOM    169  H   LEU A  10      66.772  59.169  94.050  1.00 17.35           H
ATOM    170  CA  LEU A  10      68.201  59.099  92.501  1.00 17.35           C
ATOM    171  HA  LEU A  10      68.182  59.660  91.579  1.00 17.35           H
ATOM    172  CB  LEU A  10      69.663  59.217  93.019  1.00 17.35           C
ATOM    173  HB1 LEU A  10      69.988  58.251  93.411  1.00 17.35           H
ATOM    174  HB2 LEU A  10      69.703  59.913  93.859  1.00 17.35           H
ATOM    175  CG  LEU A  10      70.689  59.719  91.986  1.00 17.35           C
ATOM    176  HG  LEU A  10      70.442  60.744  91.718  1.00 17.35           H
ATOM    177  CD1 LEU A  10      72.078  59.705  92.627  1.00 17.35           C
ATOM    178 1HD1 LEU A  10      72.808  60.138  91.949  1.00 17.35           H
ATOM    179 2HD1 LEU A  10      72.062  60.292  93.547  1.00 17.35           H
ATOM    180 3HD1 LEU A  10      72.368  58.682  92.874  1.00 17.35           H
ATOM    181  CD2 LEU A  10      70.785  58.914  90.684  1.00 17.35           C
ATOM    182 1HD2 LEU A  10      71.624  59.280  90.094  1.00 17.35           H
ATOM    183 2HD2 LEU A  10      70.943  57.860  90.918  1.00 17.35           H
ATOM    184 3HD2 LEU A  10      69.874  59.032  90.105  1.00 17.35           H
ATOM    185  C   LEU A  10      67.971  57.611  92.171  1.00 17.35           C
ATOM    186  O   LEU A  10      67.763  56.790  93.061  1.00 17.35           O
ATOM    187  N   GLY A  11      68.001  57.284  90.862  1.00 18.39           N
ATOM    188  H   GLY A  11      68.290  57.995  90.211  1.00 18.39           H
ATOM    189  CA  GLY A  11      67.270  56.136  90.292  1.00 18.39           C
ATOM    190  HA1 GLY A  11      66.534  55.753  90.989  1.00 18.39           H
ATOM    191  HA2 GLY A  11      68.005  55.330  90.281  1.00 18.39           H
ATOM    192  C   GLY A  11      66.730  56.176  88.828  1.00 18.39           C
ATOM    193  O   GLY A  11      67.460  56.538  87.916  1.00 18.39           O
ATOM    194  N   LEU A  12      65.456  55.737  88.668  1.00 19.01           N
ATOM    195  H   LEU A  12      65.079  55.347  89.517  1.00 19.01           H
ATOM    196  CA  LEU A  12      64.520  55.632  87.515  1.00 19.01           C
ATOM    197  HA  LEU A  12      65.114  55.174  86.723  1.00 19.01           H
ATOM    198  CB  LEU A  12      63.418  54.597  87.870  1.00 19.01           C
ATOM    199  HB1 LEU A  12      62.782  54.486  86.989  1.00 19.01           H
ATOM    200  HB2 LEU A  12      62.806  55.010  88.670  1.00 19.01           H
ATOM    201  CG  LEU A  12      63.922  53.205  88.285  1.00 19.01           C
ATOM    202  HG  LEU A  12      64.578  53.290  89.153  1.00 19.01           H
ATOM    203  CD1 LEU A  12      62.730  52.340  88.696  1.00 19.01           C
ATOM    204 1HD1 LEU A  12      63.079  51.356  89.010  1.00 19.01           H
ATOM    205 2HD1 LEU A  12      62.196  52.805  89.524  1.00 19.01           H
ATOM    206 3HD1 LEU A  12      62.052  52.224  87.849  1.00 19.01           H
ATOM    207  CD2 LEU A  12      64.681  52.497  87.160  1.00 19.01           C
ATOM    208 1HD2 LEU A  12      64.954  51.491  87.478  1.00 19.01           H
ATOM    209 2HD2 LEU A  12      64.058  52.432  86.268  1.00 19.01           H
ATOM    210 3HD2 LEU A  12      65.595  53.038  86.922  1.00 19.01           H
ATOM    211  C   LEU A  12      63.918  56.868  86.795  1.00 19.01           C
ATOM    212  O   LEU A  12      64.475  57.342  85.815  1.00 19.01           O
ATOM    213  N   LEU A  13      62.771  57.349  87.285  1.00 18.16           N
ATOM    214  H   LEU A  13      62.356  56.817  88.028  1.00 18.16           H
ATOM    215  CA  LEU A  13      62.060  58.611  87.045  1.00 18.16           C
ATOM    216  HA  LEU A  13      62.248  58.745  85.978  1.00 18.16           H
ATOM    217  CB  LEU A  13      60.557  58.306  87.026  1.00 18.16           C
ATOM    218  HB1 LEU A  13      60.026  59.201  87.242  1.00 18.16           H
ATOM    219  HB2 LEU A  13      60.330  57.598  87.816  1.00 18.16           H
ATOM    220  CG  LEU A  13      59.922  57.691  85.743  1.00 18.16           C
ATOM    221  HG  LEU A  13      58.859  57.576  85.956  1.00 18.16           H
ATOM    222  CD1 LEU A  13      60.037  58.536  84.476  1.00 18.16           C
ATOM    223 1HD1 LEU A  13      59.575  59.508  84.639  1.00 18.16           H
ATOM    224 2HD1 LEU A  13      61.073  58.675  84.177  1.00 18.16           H
ATOM    225 3HD1 LEU A  13      59.499  58.053  83.658  1.00 18.16           H
ATOM    226  CD2 LEU A  13      60.455  56.291  85.416  1.00 18.16           C
ATOM    227 1HD2 LEU A  13      60.386  55.654  86.296  1.00 18.16           H
ATOM    228 2HD2 LEU A  13      59.852  55.858  84.618  1.00 18.16           H
ATOM    229 3HD2 LEU A  13      61.488  56.353  85.076  1.00 18.16           H
ATOM    230  C   LEU A  13      62.721  59.953  87.483  1.00 18.16           C
ATOM    231  O   LEU A  13      63.688  60.285  86.827  1.00 18.16           O
ATOM    232  N   SER A  14      62.320  60.711  88.547  1.00 18.19           N
ATOM    233  H   SER A  14      61.404  60.437  88.857  1.00 18.19           H
ATOM    234  CA  SER A  14      63.057  61.720  89.391  1.00 18.19           C
ATOM    235  HA  SER A  14      63.746  61.095  89.841  1.00 18.19           H
ATOM    236  CB  SER A  14      64.365  62.307  88.696  1.00 18.19           C
ATOM    237  HB1 SER A  14      64.948  61.424  88.607  1.00 18.19           H
ATOM    238  HB2 SER A  14      64.885  62.957  89.354  1.00 18.19           H
ATOM    239  OG  SER A  14      64.531  62.726  87.372  1.00 18.19           O
ATOM    240  HG  SER A  14      64.349  61.965  86.791  1.00 18.19           H
ATOM    241  C   SER A  14      62.540  62.070  90.782  1.00 18.19           C
ATOM    242  O   SER A  14      61.318  62.240  90.789  1.00 18.19           O
ATOM    243  N   ILE A  15      63.126  62.060  91.990  1.00 17.76           N
ATOM    244  H   ILE A  15      64.098  61.792  92.088  1.00 17.76           H
ATOM    245  CA  ILE A  15      62.252  62.252  93.196  1.00 17.76           C
ATOM    246  HA  ILE A  15      61.431  61.555  93.156  1.00 17.76           H
ATOM    247  CB  ILE A  15      62.621  62.437  94.765  1.00 17.76           C
ATOM    248  HB  ILE A  15      61.757  62.970  95.145  1.00 17.76           H
ATOM    249  CG2 ILE A  15      62.314  61.384  95.836  1.00 17.76           C
ATOM    250 1HG2 ILE A  15      63.172  60.835  96.170  1.00 17.76           H
ATOM    251 2HG2 ILE A  15      62.013  61.878  96.756  1.00 17.76           H
ATOM    252 3HG2 ILE A  15      61.484  60.747  95.548  1.00 17.76           H
ATOM    253  CG1 ILE A  15      63.677  63.458  95.242  1.00 17.76           C
ATOM    254 1HG1 ILE A  15      64.242  63.864  94.406  1.00 17.76           H
ATOM    255 2HG1 ILE A  15      64.324  62.930  95.914  1.00 17.76           H
ATOM    256  CD1 ILE A  15      63.184  64.626  96.105  1.00 17.76           C
ATOM    257  HD1 ILE A  15      62.822  64.251  97.061  1.00 17.76           H
ATOM    258  HD2 ILE A  15      64.013  65.310  96.294  1.00 17.76           H
ATOM    259  HD3 ILE A  15      62.386  65.161  95.607  1.00 17.76           H
ATOM    260  C   ILE A  15      61.737  63.589  93.048  1.00 17.76           C
ATOM    261  O   ILE A  15      60.586  63.615  93.337  1.00 17.76           O
ATOM    262  N   VAL A  16      62.451  64.636  92.695  1.00 17.15           N
ATOM    263  H   VAL A  16      63.413  64.561  92.409  1.00 17.15           H
ATOM    264  CA  VAL A  16      61.796  65.906  92.852  1.00 17.15           C
ATOM    265  HA  VAL A  16      61.320  65.860  93.829  1.00 17.15           H
ATOM    266  CB  VAL A  16      62.740  67.139  92.979  1.00 17.15           C
ATOM    267  HB  VAL A  16      63.763  66.772  93.002  1.00 17.15           H
ATOM    268  CG1 VAL A  16      62.649  68.242  91.897  1.00 17.15           C
ATOM    269 1HG1 VAL A  16      62.541  67.818  90.904  1.00 17.15           H
ATOM    270 2HG1 VAL A  16      61.781  68.877  92.080  1.00 17.15           H
ATOM    271 3HG1 VAL A  16      63.539  68.869  91.934  1.00 17.15           H
ATOM    272  CG2 VAL A  16      62.525  67.885  94.307  1.00 17.15           C
ATOM    273 1HG2 VAL A  16      61.486  68.208  94.385  1.00 17.15           H
ATOM    274 2HG2 VAL A  16      62.778  67.252  95.151  1.00 17.15           H
ATOM    275 3HG2 VAL A  16      63.169  68.764  94.342  1.00 17.15           H
ATOM    276  C   VAL A  16      60.547  66.117  91.929  1.00 17.15           C
ATOM    277  O   VAL A  16      59.962  67.180  91.918  1.00 17.15           O
ATOM    278  N   LEU A  17      60.094  65.024  91.288  1.00 16.06           N
ATOM    279  H   LEU A  17      60.824  64.338  91.206  1.00 16.06           H
ATOM    280  CA  LEU A  17      58.869  64.602  90.631  1.00 16.06           C
ATOM    281  HA  LEU A  17      58.137  65.290  91.067  1.00 16.06           H
ATOM    282  CB  LEU A  17      58.742  64.911  89.139  1.00 16.06           C
ATOM    283  HB1 LEU A  17      58.676  63.989  88.585  1.00 16.06           H
ATOM    284  HB2 LEU A  17      59.609  65.416  88.800  1.00 16.06           H
ATOM    285  CG  LEU A  17      57.467  65.688  88.752  1.00 16.06           C
ATOM    286  HG  LEU A  17      56.616  65.265  89.280  1.00 16.06           H
ATOM    287  CD1 LEU A  17      57.560  67.164  89.097  1.00 16.06           C
ATOM    288 1HD1 LEU A  17      57.996  67.718  88.273  1.00 16.06           H
ATOM    289 2HD1 LEU A  17      56.565  67.555  89.300  1.00 16.06           H
ATOM    290 3HD1 LEU A  17      58.207  67.331  89.954  1.00 16.06           H
ATOM    291  CD2 LEU A  17      57.206  65.521  87.261  1.00 16.06           C
ATOM    292 1HD2 LEU A  17      56.289  66.058  87.016  1.00 16.06           H
ATOM    293 2HD2 LEU A  17      58.033  65.923  86.685  1.00 16.06           H
ATOM    294 3HD2 LEU A  17      57.070  64.467  87.020  1.00 16.06           H
ATOM    295  C   LEU A  17      58.235  63.238  90.838  1.00 16.06           C
ATOM    296  O   LEU A  17      57.197  63.004  90.217  1.00 16.06           O
ATOM    297  N   ILE A  18      58.704  62.342  91.697  1.00 15.56           N
ATOM    298  H   ILE A  18      59.611  62.534  92.100  1.00 15.56           H
ATOM    299  CA  ILE A  18      57.732  61.629  92.495  1.00 15.56           C
ATOM    300  HA  ILE A  18      56.797  61.595  91.941  1.00 15.56           H
ATOM    301  CB  ILE A  18      57.899  60.164  92.926  1.00 15.56           C
ATOM    302  HB  ILE A  18      58.400  59.748  92.099  1.00 15.56           H
ATOM    303  CG2 ILE A  18      58.745  59.915  94.200  1.00 15.56           C
ATOM    304 1HG2 ILE A  18      58.853  58.848  94.380  1.00 15.56           H
ATOM    305 2HG2 ILE A  18      59.722  60.377  94.096  1.00 15.56           H
ATOM    306 3HG2 ILE A  18      58.267  60.303  95.097  1.00 15.56           H
ATOM    307  CG1 ILE A  18      56.610  59.299  92.883  1.00 15.56           C
ATOM    308 1HG1 ILE A  18      56.914  58.256  92.974  1.00 15.56           H
ATOM    309 2HG1 ILE A  18      56.162  59.401  91.893  1.00 15.56           H
ATOM    310  CD1 ILE A  18      55.498  59.525  93.913  1.00 15.56           C
ATOM    311  HD1 ILE A  18      54.996  60.474  93.724  1.00 15.56           H
ATOM    312  HD2 ILE A  18      54.759  58.729  93.817  1.00 15.56           H
ATOM    313  HD3 ILE A  18      55.905  59.503  94.924  1.00 15.56           H
ATOM    314  C   ILE A  18      57.413  62.432  93.769  1.00 15.56           C
ATOM    315  O   ILE A  18      56.698  62.038  94.671  1.00 15.56           O
ATOM    316  N   ILE A  19      58.020  63.594  93.832  1.00 15.21           N
ATOM    317  H   ILE A  19      58.717  63.725  93.114  1.00 15.21           H
ATOM    318  CA  ILE A  19      58.145  64.567  94.872  1.00 15.21           C
ATOM    319  HA  ILE A  19      57.306  64.307  95.504  1.00 15.21           H
ATOM    320  CB  ILE A  19      59.318  64.485  95.892  1.00 15.21           C
ATOM    321  HB  ILE A  19      60.259  64.574  95.380  1.00 15.21           H
ATOM    322  CG2 ILE A  19      59.349  65.662  96.885  1.00 15.21           C
ATOM    323 1HG2 ILE A  19      58.478  65.649  97.535  1.00 15.21           H
ATOM    324 2HG2 ILE A  19      60.246  65.617  97.501  1.00 15.21           H
ATOM    325 3HG2 ILE A  19      59.377  66.615  96.355  1.00 15.21           H
ATOM    326  CG1 ILE A  19      59.250  63.108  96.611  1.00 15.21           C
ATOM    327 1HG1 ILE A  19      59.694  62.361  95.958  1.00 15.21           H
ATOM    328 2HG1 ILE A  19      58.214  62.803  96.744  1.00 15.21           H
ATOM    329  CD1 ILE A  19      59.896  63.010  98.001  1.00 15.21           C
ATOM    330  HD1 ILE A  19      59.308  63.577  98.724  1.00 15.21           H
ATOM    331  HD2 ILE A  19      59.916  61.967  98.316  1.00 15.21           H
ATOM    332  HD3 ILE A  19      60.911  63.400  97.984  1.00 15.21           H
ATOM    333  C   ILE A  19      57.659  65.941  94.423  1.00 15.21           C
ATOM    334  O   ILE A  19      57.020  66.662  95.166  1.00 15.21           O
ATOM    335  N   GLY A  20      57.610  66.118  93.120  1.00 14.60           N
ATOM    336  H   GLY A  20      58.368  65.751  92.565  1.00 14.60           H
ATOM    337  CA  GLY A  20      56.583  66.796  92.373  1.00 14.60           C
ATOM    338  HA1 GLY A  20      57.044  67.428  91.605  1.00 14.60           H
ATOM    339  HA2 GLY A  20      56.162  67.498  93.013  1.00 14.60           H
ATOM    340  C   GLY A  20      55.563  65.848  91.734  1.00 14.60           C
ATOM    341  O   GLY A  20      54.582  66.209  91.100  1.00 14.60           O
ATOM    342  N   GLY A  21      55.698  64.566  92.009  1.00 13.42           N
ATOM    343  H   GLY A  21      56.578  64.301  92.403  1.00 13.42           H
ATOM    344  CA  GLY A  21      54.623  63.575  92.054  1.00 13.42           C
ATOM    345  HA1 GLY A  21      55.010  62.568  91.924  1.00 13.42           H
ATOM    346  HA2 GLY A  21      53.893  63.771  91.269  1.00 13.42           H
ATOM    347  C   GLY A  21      53.976  63.693  93.418  1.00 13.42           C
ATOM    348  O   GLY A  21      52.763  63.576  93.548  1.00 13.42           O
ATOM    349  N   ILE A  22      54.780  64.169  94.378  1.00 13.13           N
ATOM    350  H   ILE A  22      55.762  63.964  94.290  1.00 13.13           H
ATOM    351  CA  ILE A  22      54.377  64.995  95.483  1.00 13.13           C
ATOM    352  HA  ILE A  22      53.312  64.817  95.442  1.00 13.13           H
ATOM    353  CB  ILE A  22      54.581  64.455  96.927  1.00 13.13           C
ATOM    354  HB  ILE A  22      53.789  64.926  97.506  1.00 13.13           H
ATOM    355  CG2 ILE A  22      54.313  62.940  97.016  1.00 13.13           C
ATOM    356 1HG2 ILE A  22      53.412  62.679  96.462  1.00 13.13           H
ATOM    357 2HG2 ILE A  22      55.153  62.381  96.606  1.00 13.13           H
ATOM    358 3HG2 ILE A  22      54.173  62.642  98.055  1.00 13.13           H
ATOM    359  CG1 ILE A  22      55.866  64.842  97.680  1.00 13.13           C
ATOM    360 1HG1 ILE A  22      56.158  65.852  97.401  1.00 13.13           H
ATOM    361 2HG1 ILE A  22      56.656  64.148  97.426  1.00 13.13           H
ATOM    362  CD1 ILE A  22      55.712  64.816  99.206  1.00 13.13           C
ATOM    363  HD1 ILE A  22      56.648  65.135  99.665  1.00 13.13           H
ATOM    364  HD2 ILE A  22      54.919  65.498  99.513  1.00 13.13           H
ATOM    365  HD3 ILE A  22      55.482  63.808  99.550  1.00 13.13           H
ATOM    366  C   ILE A  22      54.301  66.533  95.309  1.00 13.13           C
ATOM    367  O   ILE A  22      54.214  67.248  96.305  1.00 13.13           O
ATOM    368  N   SER A  23      54.119  67.015  94.079  1.00 12.64           N
ATOM    369  H   SER A  23      54.319  66.397  93.324  1.00 12.64           H
ATOM    370  CA  SER A  23      53.525  68.317  93.676  1.00 12.64           C
ATOM    371  HA  SER A  23      53.284  68.854  94.575  1.00 12.64           H
ATOM    372  CB  SER A  23      54.440  69.324  92.940  1.00 12.64           C
ATOM    373  HB1 SER A  23      55.387  69.432  93.470  1.00 12.64           H
ATOM    374  HB2 SER A  23      53.958  70.302  92.924  1.00 12.64           H
ATOM    375  OG  SER A  23      54.670  68.941  91.595  1.00 12.64           O
ATOM    376  HG  SER A  23      54.927  69.687  91.011  1.00 12.64           H
ATOM    377  C   SER A  23      52.257  68.156  92.827  1.00 12.64           C
ATOM    378  O   SER A  23      51.413  68.978  92.915  1.00 12.64           O
ATOM    379  N   LEU A  24      52.028  66.980  92.223  1.00 11.75           N
ATOM    380  H   LEU A  24      52.834  66.502  91.826  1.00 11.75           H
ATOM    381  CA  LEU A  24      50.732  66.280  92.185  1.00 11.75           C
ATOM    382  HA  LEU A  24      49.979  66.952  91.818  1.00 11.75           H
ATOM    383  CB  LEU A  24      50.926  65.140  91.150  1.00 11.75           C
ATOM    384  HB1 LEU A  24      51.868  64.638  91.349  1.00 11.75           H
ATOM    385  HB2 LEU A  24      51.051  65.649  90.197  1.00 11.75           H
ATOM    386  CG  LEU A  24      49.853  64.046  90.945  1.00 11.75           C
ATOM    387  HG  LEU A  24      48.871  64.486  90.936  1.00 11.75           H
ATOM    388  CD1 LEU A  24      50.078  63.381  89.584  1.00 11.75           C
ATOM    389 1HD1 LEU A  24      49.349  62.588  89.421  1.00 11.75           H
ATOM    390 2HD1 LEU A  24      49.965  64.121  88.792  1.00 11.75           H
ATOM    391 3HD1 LEU A  24      51.085  62.968  89.525  1.00 11.75           H
ATOM    392  CD2 LEU A  24      49.905  62.912  91.978  1.00 11.75           C
ATOM    393 1HD2 LEU A  24      49.148  62.164  91.743  1.00 11.75           H
ATOM    394 2HD2 LEU A  24      50.887  62.441  91.963  1.00 11.75           H
ATOM    395 3HD2 LEU A  24      49.715  63.276  92.982  1.00 11.75           H
ATOM    396  C   LEU A  24      50.324  65.800  93.575  1.00 11.75           C
ATOM    397  O   LEU A  24      49.157  65.532  93.841  1.00 11.75           O
ATOM    398  N   LYS A  25      51.233  65.885  94.537  1.00 10.59           N
ATOM    399  H   LYS A  25      52.195  65.935  94.241  1.00 10.59           H
ATOM    400  CA  LYS A  25      50.887  66.010  95.939  1.00 10.59           C
ATOM    401  HA  LYS A  25      49.825  66.205  95.887  1.00 10.59           H
ATOM    402  CB  LYS A  25      50.933  64.697  96.746  1.00 10.59           C
ATOM    403  HB1 LYS A  25      51.623  64.799  97.581  1.00 10.59           H
ATOM    404  HB2 LYS A  25      51.292  63.891  96.104  1.00 10.59           H
ATOM    405  CG  LYS A  25      49.552  64.268  97.307  1.00 10.59           C
ATOM    406  HG1 LYS A  25      49.694  63.297  97.783  1.00 10.59           H
ATOM    407  HG2 LYS A  25      48.854  64.122  96.481  1.00 10.59           H
ATOM    408  CD  LYS A  25      48.912  65.207  98.358  1.00 10.59           C
ATOM    409  HD1 LYS A  25      49.696  65.547  99.036  1.00 10.59           H
ATOM    410  HD2 LYS A  25      48.206  64.623  98.951  1.00 10.59           H
ATOM    411  CE  LYS A  25      48.143  66.406  97.758  1.00 10.59           C
ATOM    412  HE1 LYS A  25      47.080  66.157  97.692  1.00 10.59           H
ATOM    413  HE2 LYS A  25      48.503  66.561  96.737  1.00 10.59           H
ATOM    414  NZ  LYS A  25      48.349  67.659  98.536  1.00 10.59           N
ATOM    415  HZ1 LYS A  25      48.042  68.479  98.017  1.00 10.59           H
ATOM    416  HZ2 LYS A  25      47.890  67.627  99.435  1.00 10.59           H
ATOM    417  HZ3 LYS A  25      49.349  67.791  98.685  1.00 10.59           H
ATOM    418  C   LYS A  25      51.259  67.298  96.665  1.00 10.59           C
ATOM    419  O   LYS A  25      51.035  67.427  97.867  1.00 10.59           O
ATOM    420  N   MET A  26      51.519  68.326  95.872  1.00 11.43           N
ATOM    421  H   MET A  26      51.795  68.120  94.930  1.00 11.43           H
ATOM    422  CA  MET A  26      51.113  69.683  96.151  1.00 11.43           C
ATOM    423  HA  MET A  26      51.199  69.807  97.232  1.00 11.43           H
ATOM    424  CB  MET A  26      52.001  70.791  95.555  1.00 11.43           C
ATOM    425  HB1 MET A  26      51.685  71.047  94.543  1.00 11.43           H
ATOM    426  HB2 MET A  26      53.039  70.469  95.542  1.00 11.43           H
ATOM    427  CG  MET A  26      51.983  72.035  96.449  1.00 11.43           C
ATOM    428  HG1 MET A  26      52.365  71.759  97.433  1.00 11.43           H
ATOM    429  HG2 MET A  26      50.958  72.380  96.576  1.00 11.43           H
ATOM    430  SD  MET A  26      53.001  73.397  95.821  1.00 11.43           S
ATOM    431  CE  MET A  26      52.776  74.594  97.160  1.00 11.43           C
ATOM    432  HE1 MET A  26      53.322  75.507  96.921  1.00 11.43           H
ATOM    433  HE2 MET A  26      51.717  74.823  97.273  1.00 11.43           H
ATOM    434  HE3 MET A  26      53.162  74.177  98.090  1.00 11.43           H
ATOM    435  C   MET A  26      49.608  69.801  95.844  1.00 11.43           C
ATOM    436  O   MET A  26      48.771  70.006  96.727  1.00 11.43           O
ATOM    437  N   HIS A  27      49.262  69.403  94.624  1.00 11.18           N
ATOM    438  H   HIS A  27      50.057  69.133  94.058  1.00 11.18           H
ATOM    439  CA  HIS A  27      48.219  69.983  93.808  1.00 11.18           C
ATOM    440  HA  HIS A  27      47.418  70.297  94.479  1.00 11.18           H
ATOM    441  CB  HIS A  27      48.753  71.268  93.130  1.00 11.18           C
ATOM    442  HB1 HIS A  27      48.190  71.504  92.228  1.00 11.18           H
ATOM    443  HB2 HIS A  27      49.793  71.135  92.828  1.00 11.18           H
ATOM    444  CG  HIS A  27      48.637  72.470  94.028  1.00 11.18           C
ATOM    445  ND1 HIS A  27      49.700  73.214  94.525  1.00 11.18           N
ATOM    446  CE1 HIS A  27      49.162  74.166  95.298  1.00 11.18           C
ATOM    447  HE1 HIS A  27      49.733  74.919  95.822  1.00 11.18           H
ATOM    448  NE2 HIS A  27      47.823  74.055  95.315  1.00 11.18           N
ATOM    449  HE2 HIS A  27      47.186  74.673  95.797  1.00 11.18           H
ATOM    450  CD2 HIS A  27      47.472  72.994  94.511  1.00 11.18           C
ATOM    451  HD2 HIS A  27      46.472  72.652  94.278  1.00 11.18           H
ATOM    452  C   HIS A  27      47.505  69.075  92.822  1.00 11.18           C
ATOM    453  O   HIS A  27      46.753  69.596  92.006  1.00 11.18           O
ATOM    454  N   ILE A  28      47.712  67.754  92.922  1.00 10.01           N
ATOM    455  H   ILE A  28      48.339  67.438  93.644  1.00 10.01           H
ATOM    456  CA  ILE A  28      47.079  66.681  92.123  1.00 10.01           C
ATOM    457  HA  ILE A  28      47.765  65.897  91.984  1.00 10.01           H
ATOM    458  CB  ILE A  28      45.833  66.106  92.859  1.00 10.01           C
ATOM    459  HB  ILE A  28      45.060  66.876  92.884  1.00 10.01           H
ATOM    460  CG2 ILE A  28      45.287  64.885  92.087  1.00 10.01           C
ATOM    461 1HG2 ILE A  28      44.363  64.536  92.544  1.00 10.01           H
ATOM    462 2HG2 ILE A  28      45.058  65.158  91.058  1.00 10.01           H
ATOM    463 3HG2 ILE A  28      46.023  64.079  92.093  1.00 10.01           H
ATOM    464  CG1 ILE A  28      46.119  65.691  94.327  1.00 10.01           C
ATOM    465 1HG1 ILE A  28      46.631  66.502  94.843  1.00 10.01           H
ATOM    466 2HG1 ILE A  28      46.767  64.815  94.336  1.00 10.01           H
ATOM    467  CD1 ILE A  28      44.864  65.377  95.153  1.00 10.01           C
ATOM    468  HD1 ILE A  28      45.153  65.203  96.189  1.00 10.01           H
ATOM    469  HD2 ILE A  28      44.174  66.220  95.116  1.00 10.01           H
ATOM    470  HD3 ILE A  28      44.370  64.482  94.777  1.00 10.01           H
ATOM    471  C   ILE A  28      46.743  67.224  90.755  1.00 10.01           C
ATOM    472  O   ILE A  28      45.623  67.645  90.532  1.00 10.01           O
ATOM    473  N   LEU A  29      47.790  67.444  89.969  1.00  8.74           N
ATOM    474  H   LEU A  29      48.675  67.032  90.216  1.00  8.74           H
ATOM    475  CA  LEU A  29      47.871  68.633  89.130  1.00  8.74           C
ATOM    476  HA  LEU A  29      47.959  69.481  89.808  1.00  8.74           H
ATOM    477  CB  LEU A  29      49.192  68.537  88.311  1.00  8.74           C
ATOM    478  HB1 LEU A  29      48.980  68.704  87.261  1.00  8.74           H
ATOM    479  HB2 LEU A  29      49.611  67.530  88.373  1.00  8.74           H
ATOM    480  CG  LEU A  29      50.277  69.548  88.728  1.00  8.74           C
ATOM    481  HG  LEU A  29      49.868  70.555  88.746  1.00  8.74           H
ATOM    482  CD1 LEU A  29      50.786  69.241  90.115  1.00  8.74           C
ATOM    483 1HD1 LEU A  29      51.539  69.979  90.398  1.00  8.74           H
ATOM    484 2HD1 LEU A  29      49.973  69.276  90.836  1.00  8.74           H
ATOM    485 3HD1 LEU A  29      51.254  68.259  90.100  1.00  8.74           H
ATOM    486  CD2 LEU A  29      51.477  69.510  87.785  1.00  8.74           C
ATOM    487 1HD2 LEU A  29      51.182  69.741  86.767  1.00  8.74           H
ATOM    488 2HD2 LEU A  29      52.216  70.240  88.115  1.00  8.74           H
ATOM    489 3HD2 LEU A  29      51.937  68.523  87.807  1.00  8.74           H
ATOM    490  C   LEU A  29      46.739  68.938  88.258  1.00  8.74           C
ATOM    491  O   LEU A  29      46.663  70.120  88.051  1.00  8.74           O
ATOM    492  N   PRO A  30      45.797  68.078  87.862  1.00  9.40           N
ATOM    493  CD  PRO A  30      45.835  66.635  87.650  1.00  9.40           C
ATOM    494  HD1 PRO A  30      46.222  66.104  88.514  1.00  9.40           H
ATOM    495  HD2 PRO A  30      46.432  66.390  86.771  1.00  9.40           H
ATOM    496  CG  PRO A  30      44.374  66.226  87.433  1.00  9.40           C
ATOM    497  HG1 PRO A  30      44.160  65.254  87.878  1.00  9.40           H
ATOM    498  HG2 PRO A  30      44.158  66.212  86.363  1.00  9.40           H
ATOM    499  CB  PRO A  30      43.569  67.345  88.105  1.00  9.40           C
ATOM    500  HB1 PRO A  30      43.495  67.167  89.178  1.00  9.40           H
ATOM    501  HB2 PRO A  30      42.577  67.449  87.664  1.00  9.40           H
ATOM    502  CA  PRO A  30      44.446  68.562  87.814  1.00  9.40           C
ATOM    503  HA  PRO A  30      44.261  68.814  86.771  1.00  9.40           H
ATOM    504  C   PRO A  30      44.086  69.854  88.608  1.00  9.40           C
ATOM    505  O   PRO A  30      43.565  70.798  87.997  1.00  9.40           O
ATOM    506  N   ALA A  31      44.558  69.985  89.859  1.00  9.31           N
ATOM    507  H   ALA A  31      45.043  69.193  90.264  1.00  9.31           H
ATOM    508  CA  ALA A  31      44.386  71.112  90.739  1.00  9.31           C
ATOM    509  HA  ALA A  31      43.611  71.718  90.282  1.00  9.31           H
ATOM    510  CB  ALA A  31      43.753  70.625  92.051  1.00  9.31           C
ATOM    511  HB1 ALA A  31      43.464  71.481  92.663  1.00  9.31           H
ATOM    512  HB2 ALA A  31      42.859  70.041  91.831  1.00  9.31           H
ATOM    513  HB3 ALA A  31      44.443  70.005  92.616  1.00  9.31           H
ATOM    514  C   ALA A  31      45.531  72.122  90.913  1.00  9.31           C
ATOM    515  O   ALA A  31      45.615  72.824  91.919  1.00  9.31           O
ATOM    516  N   MET A  32      46.293  72.307  89.849  1.00  9.03           N
ATOM    517  H   MET A  32      46.259  71.571  89.152  1.00  9.03           H
ATOM    518  CA  MET A  32      46.611  73.689  89.346  1.00  9.03           C
ATOM    519  HA  MET A  32      46.010  74.430  89.862  1.00  9.03           H
ATOM    520  CB  MET A  32      48.101  73.973  89.602  1.00  9.03           C
ATOM    521  HB1 MET A  32      48.465  74.688  88.870  1.00  9.03           H
ATOM    522  HB2 MET A  32      48.675  73.054  89.479  1.00  9.03           H
ATOM    523  CG  MET A  32      48.364  74.556  90.993  1.00  9.03           C
ATOM    524  HG1 MET A  32      49.433  74.494  91.197  1.00  9.03           H
ATOM    525  HG2 MET A  32      47.848  73.953  91.738  1.00  9.03           H
ATOM    526  SD  MET A  32      47.852  76.290  91.167  1.00  9.03           S
ATOM    527  CE  MET A  32      48.025  76.488  92.953  1.00  9.03           C
ATOM    528  HE1 MET A  32      47.855  77.529  93.225  1.00  9.03           H
ATOM    529  HE2 MET A  32      47.282  75.865  93.447  1.00  9.03           H
ATOM    530  HE3 MET A  32      49.025  76.185  93.263  1.00  9.03           H
ATOM    531  C   MET A  32      46.283  73.780  87.868  1.00  9.03           C
ATOM    532  O   MET A  32      46.344  74.855  87.271  1.00  9.03           O
ATOM    533  N   ILE A  33      45.965  72.636  87.249  1.00  9.14           N
ATOM    534  H   ILE A  33      45.815  71.817  87.827  1.00  9.14           H
ATOM    535  CA  ILE A  33      46.433  72.371  85.894  1.00  9.14           C
ATOM    536  HA  ILE A  33      47.162  73.174  85.772  1.00  9.14           H
ATOM    537  CB  ILE A  33      47.363  71.211  85.453  1.00  9.14           C
ATOM    538  HB  ILE A  33      47.604  71.489  84.441  1.00  9.14           H
ATOM    539  CG2 ILE A  33      48.723  71.318  86.151  1.00  9.14           C
ATOM    540 1HG2 ILE A  33      49.379  70.535  85.777  1.00  9.14           H
ATOM    541 2HG2 ILE A  33      49.182  72.282  85.940  1.00  9.14           H
ATOM    542 3HG2 ILE A  33      48.602  71.248  87.223  1.00  9.14           H
ATOM    543  CG1 ILE A  33      46.817  69.780  85.249  1.00  9.14           C
ATOM    544 1HG1 ILE A  33      45.759  69.752  85.499  1.00  9.14           H
ATOM    545 2HG1 ILE A  33      47.371  69.103  85.882  1.00  9.14           H
ATOM    546  CD1 ILE A  33      47.002  69.184  83.854  1.00  9.14           C
ATOM    547  HD1 ILE A  33      47.992  69.421  83.469  1.00  9.14           H
ATOM    548  HD2 ILE A  33      46.888  68.102  83.911  1.00  9.14           H
ATOM    549  HD3 ILE A  33      46.240  69.571  83.188  1.00  9.14           H
ATOM    550  C   ILE A  33      45.470  72.811  84.826  1.00  9.14           C
ATOM    551  O   ILE A  33      45.220  72.085  83.879  1.00  9.14           O
ATOM    552  N   LYS A  34      44.928  74.015  85.015  1.00  6.83           N
ATOM    553  H   LYS A  34      45.294  74.532  85.809  1.00  6.83           H
ATOM    554  CA  LYS A  34      43.684  74.496  84.444  1.00  6.83           C
ATOM    555  HA  LYS A  34      42.993  74.491  85.288  1.00  6.83           H
ATOM    556  CB  LYS A  34      43.757  75.976  84.032  1.00  6.83           C
ATOM    557  HB1 LYS A  34      44.525  76.481  84.620  1.00  6.83           H
ATOM    558  HB2 LYS A  34      42.804  76.435  84.302  1.00  6.83           H
ATOM    559  CG  LYS A  34      43.977  76.280  82.550  1.00  6.83           C
ATOM    560  HG1 LYS A  34      43.923  77.358  82.454  1.00  6.83           H
ATOM    561  HG2 LYS A  34      43.148  75.872  81.975  1.00  6.83           H
ATOM    562  CD  LYS A  34      45.311  75.781  81.966  1.00  6.83           C
ATOM    563  HD1 LYS A  34      45.162  75.471  80.931  1.00  6.83           H
ATOM    564  HD2 LYS A  34      45.659  74.916  82.526  1.00  6.83           H
ATOM    565  CE  LYS A  34      46.373  76.878  82.022  1.00  6.83           C
ATOM    566  HE1 LYS A  34      47.340  76.469  81.715  1.00  6.83           H
ATOM    567  HE2 LYS A  34      46.464  77.221  83.058  1.00  6.83           H
ATOM    568  NZ  LYS A  34      46.001  78.022  81.155  1.00  6.83           N
ATOM    569  HZ1 LYS A  34      46.200  77.832  80.184  1.00  6.83           H
ATOM    570  HZ2 LYS A  34      45.016  78.236  81.266  1.00  6.83           H
ATOM    571  HZ3 LYS A  34      46.512  78.846  81.466  1.00  6.83           H
ATOM    572  C   LYS A  34      43.039  73.473  83.427  1.00  6.83           C
ATOM    573  O   LYS A  34      43.388  73.408  82.250  1.00  6.83           O
ATOM    574  N   SER A  35      42.240  72.541  83.966  1.00  6.89           N
ATOM    575  H   SER A  35      41.821  72.817  84.843  1.00  6.89           H
ATOM    576  CA  SER A  35      42.484  71.067  83.957  1.00  6.89           C
ATOM    577  HA  SER A  35      43.357  70.942  84.592  1.00  6.89           H
ATOM    578  CB  SER A  35      41.418  70.358  84.798  1.00  6.89           C
ATOM    579  HB1 SER A  35      41.698  69.315  84.953  1.00  6.89           H
ATOM    580  HB2 SER A  35      40.457  70.403  84.285  1.00  6.89           H
ATOM    581  OG  SER A  35      41.306  71.007  86.058  1.00  6.89           O
ATOM    582  HG  SER A  35      42.094  70.862  86.611  1.00  6.89           H
ATOM    583  C   SER A  35      42.923  70.311  82.693  1.00  6.89           C
ATOM    584  O   SER A  35      44.056  70.400  82.215  1.00  6.89           O
ATOM    585  N   GLN A  36      42.073  69.436  82.159  1.00  6.76           N
ATOM    586  H   GLN A  36      41.151  69.306  82.544  1.00  6.76           H
ATOM    587  CA  GLN A  36      42.498  68.652  80.998  1.00  6.76           C
ATOM    588  HA  GLN A  36      43.465  68.212  81.247  1.00  6.76           H
ATOM    589  CB  GLN A  36      41.529  67.478  80.768  1.00  6.76           C
ATOM    590  HB1 GLN A  36      40.582  67.847  80.371  1.00  6.76           H
ATOM    591  HB2 GLN A  36      41.330  67.011  81.735  1.00  6.76           H
ATOM    592  CG  GLN A  36      42.107  66.407  79.818  1.00  6.76           C
ATOM    593  HG1 GLN A  36      43.180  66.538  79.710  1.00  6.76           H
ATOM    594  HG2 GLN A  36      41.660  66.527  78.831  1.00  6.76           H
ATOM    595  CD  GLN A  36      41.861  64.984  80.307  1.00  6.76           C
ATOM    596  OE1 GLN A  36      40.935  64.308  79.895  1.00  6.76           O
ATOM    597  NE2 GLN A  36      42.667  64.464  81.208  1.00  6.76           N
ATOM    598 1HE2 GLN A  36      43.480  64.943  81.594  1.00  6.76           H
ATOM    599 2HE2 GLN A  36      42.438  63.534  81.504  1.00  6.76           H
ATOM    600  C   GLN A  36      42.734  69.528  79.757  1.00  6.76           C
ATOM    601  O   GLN A  36      43.209  69.004  78.749  1.00  6.76           O
ATOM    602  N   ILE A  37      42.480  70.852  79.834  1.00  6.11           N
ATOM    603  H   ILE A  37      42.229  71.268  80.719  1.00  6.11           H
ATOM    604  CA  ILE A  37      42.898  71.699  78.721  1.00  6.11           C
ATOM    605  HA  ILE A  37      42.756  71.111  77.812  1.00  6.11           H
ATOM    606  CB  ILE A  37      42.037  72.956  78.476  1.00  6.11           C
ATOM    607  HB  ILE A  37      41.019  72.607  78.296  1.00  6.11           H
ATOM    608  CG2 ILE A  37      41.980  73.953  79.639  1.00  6.11           C
ATOM    609 1HG2 ILE A  37      41.324  74.788  79.392  1.00  6.11           H
ATOM    610 2HG2 ILE A  37      41.570  73.458  80.517  1.00  6.11           H
ATOM    611 3HG2 ILE A  37      42.978  74.332  79.858  1.00  6.11           H
ATOM    612  CG1 ILE A  37      42.535  73.638  77.183  1.00  6.11           C
ATOM    613 1HG1 ILE A  37      42.772  72.874  76.439  1.00  6.11           H
ATOM    614 2HG1 ILE A  37      43.448  74.199  77.388  1.00  6.11           H
ATOM    615  CD1 ILE A  37      41.508  74.573  76.545  1.00  6.11           C
ATOM    616  HD1 ILE A  37      41.932  74.975  75.625  1.00  6.11           H
ATOM    617  HD2 ILE A  37      40.600  74.021  76.302  1.00  6.11           H
ATOM    618  HD3 ILE A  37      41.262  75.397  77.212  1.00  6.11           H
ATOM    619  C   ILE A  37      44.406  71.913  78.810  1.00  6.11           C
ATOM    620  O   ILE A  37      45.068  71.666  77.797  1.00  6.11           O
ATOM    621  N   TYR A  38      44.984  72.194  80.001  1.00  5.92           N
ATOM    622  H   TYR A  38      44.419  72.317  80.838  1.00  5.92           H
ATOM    623  CA  TYR A  38      46.434  71.992  80.134  1.00  5.92           C
ATOM    624  HA  TYR A  38      46.940  72.708  79.484  1.00  5.92           H
ATOM    625  CB  TYR A  38      47.055  72.123  81.537  1.00  5.92           C
ATOM    626  HB1 TYR A  38      46.534  71.401  82.139  1.00  5.92           H
ATOM    627  HB2 TYR A  38      46.824  73.116  81.913  1.00  5.92           H
ATOM    628  CG  TYR A  38      48.559  71.828  81.802  1.00  5.92           C
ATOM    629  CD1 TYR A  38      49.327  70.797  81.194  1.00  5.92           C
ATOM    630  HD1 TYR A  38      48.968  70.134  80.447  1.00  5.92           H
ATOM    631  CE1 TYR A  38      50.644  70.522  81.569  1.00  5.92           C
ATOM    632  HE1 TYR A  38      51.217  69.784  81.025  1.00  5.92           H
ATOM    633  CZ  TYR A  38      51.207  71.161  82.678  1.00  5.92           C
ATOM    634  OH  TYR A  38      52.482  70.871  83.036  1.00  5.92           O
ATOM    635  HH  TYR A  38      52.844  71.528  83.646  1.00  5.92           H
ATOM    636  CE2 TYR A  38      50.442  72.122  83.359  1.00  5.92           C
ATOM    637  HE2 TYR A  38      50.860  72.565  84.246  1.00  5.92           H
ATOM    638  CD2 TYR A  38      49.168  72.499  82.879  1.00  5.92           C
ATOM    639  HD2 TYR A  38      48.592  73.237  83.412  1.00  5.92           H
ATOM    640  C   TYR A  38      46.801  70.616  79.647  1.00  5.92           C
ATOM    641  O   TYR A  38      47.610  70.552  78.734  1.00  5.92           O
ATOM    642  N   GLU A  39      46.262  69.540  80.238  1.00  5.88           N
ATOM    643  H   GLU A  39      45.597  69.688  80.992  1.00  5.88           H
ATOM    644  CA  GLU A  39      46.710  68.167  79.909  1.00  5.88           C
ATOM    645  HA  GLU A  39      47.797  68.153  79.995  1.00  5.88           H
ATOM    646  CB  GLU A  39      46.140  67.152  80.912  1.00  5.88           C
ATOM    647  HB1 GLU A  39      45.255  66.695  80.475  1.00  5.88           H
ATOM    648  HB2 GLU A  39      45.837  67.650  81.831  1.00  5.88           H
ATOM    649  CG  GLU A  39      47.187  66.076  81.257  1.00  5.88           C
ATOM    650  HG1 GLU A  39      47.961  66.531  81.875  1.00  5.88           H
ATOM    651  HG2 GLU A  39      47.661  65.727  80.338  1.00  5.88           H
ATOM    652  CD  GLU A  39      46.605  64.859  81.986  1.00  5.88           C
ATOM    653  OE1 GLU A  39      47.402  63.981  82.386  1.00  5.88           O
ATOM    654  OE2 GLU A  39      45.361  64.737  82.067  1.00  5.88           O
ATOM    655  C   GLU A  39      46.398  67.750  78.446  1.00  5.88           C
ATOM    656  O   GLU A  39      46.543  66.579  78.088  1.00  5.88           O
ATOM    657  N   ASN A  40      46.000  68.682  77.575  1.00  5.96           N
ATOM    658  H   ASN A  40      45.751  69.600  77.918  1.00  5.96           H
ATOM    659  CA  ASN A  40      46.242  68.537  76.146  1.00  5.96           C
ATOM    660  HA  ASN A  40      45.801  67.592  75.824  1.00  5.96           H
ATOM    661  CB  ASN A  40      45.478  69.678  75.455  1.00  5.96           C
ATOM    662  HB1 ASN A  40      46.000  70.614  75.649  1.00  5.96           H
ATOM    663  HB2 ASN A  40      44.478  69.754  75.881  1.00  5.96           H
ATOM    664  CG  ASN A  40      45.313  69.517  73.959  1.00  5.96           C
ATOM    665  OD1 ASN A  40      45.426  68.446  73.385  1.00  5.96           O
ATOM    666  ND2 ASN A  40      45.019  70.602  73.284  1.00  5.96           N
ATOM    667 1HD2 ASN A  40      44.911  71.484  73.757  1.00  5.96           H
ATOM    668 2HD2 ASN A  40      44.903  70.509  72.290  1.00  5.96           H
ATOM    669  C   ASN A  40      47.728  68.496  75.727  1.00  5.96           C
ATOM    670  O   ASN A  40      48.098  67.734  74.837  1.00  5.96           O
ATOM    671  N   LEU A  41      48.587  69.299  76.359  1.00  5.66           N
ATOM    672  H   LEU A  41      48.197  69.879  77.095  1.00  5.66           H
ATOM    673  CA  LEU A  41      50.044  69.307  76.227  1.00  5.66           C
ATOM    674  HA  LEU A  41      50.260  69.199  75.166  1.00  5.66           H
ATOM    675  CB  LEU A  41      50.657  70.641  76.686  1.00  5.66           C
ATOM    676  HB1 LEU A  41      51.737  70.504  76.756  1.00  5.66           H
ATOM    677  HB2 LEU A  41      50.279  70.878  77.680  1.00  5.66           H
ATOM    678  CG  LEU A  41      50.392  71.833  75.745  1.00  5.66           C
ATOM    679  HG  LEU A  41      49.346  72.130  75.818  1.00  5.66           H
ATOM    680  CD1 LEU A  41      51.284  73.002  76.160  1.00  5.66           C
ATOM    681 1HD1 LEU A  41      51.140  73.822  75.460  1.00  5.66           H
ATOM    682 2HD1 LEU A  41      51.006  73.326  77.162  1.00  5.66           H
ATOM    683 3HD1 LEU A  41      52.334  72.707  76.138  1.00  5.66           H
ATOM    684  CD2 LEU A  41      50.728  71.564  74.273  1.00  5.66           C
ATOM    685 1HD2 LEU A  41      50.636  72.483  73.691  1.00  5.66           H
ATOM    686 2HD2 LEU A  41      51.746  71.182  74.187  1.00  5.66           H
ATOM    687 3HD2 LEU A  41      50.021  70.851  73.851  1.00  5.66           H
ATOM    688  C   LEU A  41      50.713  68.058  76.833  1.00  5.66           C
ATOM    689  O   LEU A  41      51.526  68.129  77.752  1.00  5.66           O
ATOM    690  N   ASP A  42      50.422  66.903  76.240  1.00  5.49           N
ATOM    691  H   ASP A  42      49.686  66.901  75.539  1.00  5.49           H
ATOM    692  CA  ASP A  42      51.289  65.732  76.287  1.00  5.49           C
ATOM    693  HA  ASP A  42      52.193  66.018  76.823  1.00  5.49           H
ATOM    694  CB  ASP A  42      50.665  64.576  77.097  1.00  5.49           C
ATOM    695  HB1 ASP A  42      50.235  64.978  78.016  1.00  5.49           H
ATOM    696  HB2 ASP A  42      51.480  63.914  77.395  1.00  5.49           H
ATOM    697  CG  ASP A  42      49.602  63.722  76.385  1.00  5.49           C
ATOM    698  OD1 ASP A  42      49.581  62.497  76.612  1.00  5.49           O
ATOM    699  OD2 ASP A  42      48.647  64.249  75.777  1.00  5.49           O
ATOM    700  C   ASP A  42      51.743  65.299  74.903  1.00  5.49           C
ATOM    701  O   ASP A  42      51.075  65.529  73.898  1.00  5.49           O
ATOM    702  N   LEU A  43      52.919  64.675  74.847  1.00  5.48           N
ATOM    703  H   LEU A  43      53.436  64.536  75.698  1.00  5.48           H
ATOM    704  CA  LEU A  43      53.488  64.159  73.608  1.00  5.48           C
ATOM    705  HA  LEU A  43      53.218  64.845  72.805  1.00  5.48           H
ATOM    706  CB  LEU A  43      55.029  64.158  73.684  1.00  5.48           C
ATOM    707  HB1 LEU A  43      55.413  63.789  72.733  1.00  5.48           H
ATOM    708  HB2 LEU A  43      55.338  63.465  74.458  1.00  5.48           H
ATOM    709  CG  LEU A  43      55.686  65.524  73.972  1.00  5.48           C
ATOM    710  HG  LEU A  43      55.416  65.847  74.978  1.00  5.48           H
ATOM    711  CD1 LEU A  43      57.210  65.400  73.901  1.00  5.48           C
ATOM    712 1HD1 LEU A  43      57.665  66.360  74.137  1.00  5.48           H
ATOM    713 2HD1 LEU A  43      57.548  64.665  74.631  1.00  5.48           H
ATOM    714 3HD1 LEU A  43      57.517  65.082  72.905  1.00  5.48           H
ATOM    715  CD2 LEU A  43      55.245  66.596  72.975  1.00  5.48           C
ATOM    716 1HD2 LEU A  43      55.804  67.515  73.148  1.00  5.48           H
ATOM    717 2HD2 LEU A  43      55.430  66.254  71.958  1.00  5.48           H
ATOM    718 3HD2 LEU A  43      54.186  66.821  73.103  1.00  5.48           H
ATOM    719  C   LEU A  43      52.866  62.824  73.206  1.00  5.48           C
ATOM    720  O   LEU A  43      53.529  61.797  73.141  1.00  5.48           O
ATOM    721  N   ARG A  44      51.563  62.883  72.950  1.00  5.85           N
ATOM    722  H   ARG A  44      51.135  63.803  72.991  1.00  5.85           H
ATOM    723  CA  ARG A  44      50.715  61.789  72.497  1.00  5.85           C
ATOM    724  HA  ARG A  44      51.281  60.855  72.516  1.00  5.85           H
ATOM    725  CB  ARG A  44      49.551  61.677  73.475  1.00  5.85           C
ATOM    726  HB1 ARG A  44      49.197  62.689  73.667  1.00  5.85           H
ATOM    727  HB2 ARG A  44      49.933  61.255  74.404  1.00  5.85           H
ATOM    728  CG  ARG A  44      48.371  60.822  72.989  1.00  5.85           C
ATOM    729  HG1 ARG A  44      48.716  59.822  72.725  1.00  5.85           H
ATOM    730  HG2 ARG A  44      47.928  61.292  72.115  1.00  5.85           H
ATOM    731  CD  ARG A  44      47.293  60.721  74.072  1.00  5.85           C
ATOM    732  HD1 ARG A  44      47.676  60.102  74.885  1.00  5.85           H
ATOM    733  HD2 ARG A  44      46.409  60.235  73.658  1.00  5.85           H
ATOM    734  NE  ARG A  44      46.957  62.051  74.609  1.00  5.85           N
ATOM    735  HE  ARG A  44      47.598  62.415  75.311  1.00  5.85           H
ATOM    736  CZ  ARG A  44      46.098  62.931  74.130  1.00  5.85           C
ATOM    737  NH1 ARG A  44      45.352  62.715  73.077  1.00  5.85           N
ATOM    738 1HH1 ARG A  44      45.507  61.882  72.533  1.00  5.85           H
ATOM    739 2HH1 ARG A  44      44.780  63.451  72.704  1.00  5.85           H
ATOM    740  NH2 ARG A  44      46.020  64.091  74.709  1.00  5.85           N
ATOM    741 1HH2 ARG A  44      46.819  64.355  75.284  1.00  5.85           H
ATOM    742 2HH2 ARG A  44      45.425  64.809  74.350  1.00  5.85           H
ATOM    743  C   ARG A  44      50.296  62.053  71.072  1.00  5.85           C
ATOM    744  O   ARG A  44      49.953  63.177  70.725  1.00  5.85           O
ATOM    745  N   GLU A  45      50.307  61.004  70.267  1.00  6.05           N
ATOM    746  H   GLU A  45      50.634  60.117  70.609  1.00  6.05           H
ATOM    747  CA  GLU A  45      49.826  61.076  68.898  1.00  6.05           C
ATOM    748  HA  GLU A  45      50.474  61.769  68.358  1.00  6.05           H
ATOM    749  CB  GLU A  45      49.957  59.679  68.260  1.00  6.05           C
ATOM    750  HB1 GLU A  45      49.297  58.986  68.785  1.00  6.05           H
ATOM    751  HB2 GLU A  45      50.982  59.330  68.397  1.00  6.05           H
ATOM    752  CG  GLU A  45      49.632  59.624  66.761  1.00  6.05           C
ATOM    753  HG1 GLU A  45      48.581  59.882  66.610  1.00  6.05           H
ATOM    754  HG2 GLU A  45      49.772  58.599  66.411  1.00  6.05           H
ATOM    755  CD  GLU A  45      50.526  60.578  65.961  1.00  6.05           C
ATOM    756  OE1 GLU A  45      50.150  61.772  65.906  1.00  6.05           O
ATOM    757  OE2 GLU A  45      51.590  60.133  65.478  1.00  6.05           O
ATOM    758  C   GLU A  45      48.389  61.615  68.844  1.00  6.05           C
ATOM    759  O   GLU A  45      47.522  61.260  69.654  1.00  6.05           O
ATOM    760  N   GLY A  46      48.154  62.538  67.915  1.00  6.20           N
ATOM    761  H   GLY A  46      48.873  62.701  67.209  1.00  6.20           H
ATOM    762  CA  GLY A  46      46.911  63.297  67.862  1.00  6.20           C
ATOM    763  HA1 GLY A  46      46.069  62.605  67.867  1.00  6.20           H
ATOM    764  HA2 GLY A  46      46.892  63.855  66.926  1.00  6.20           H
ATOM    765  C   GLY A  46      46.720  64.298  69.008  1.00  6.20           C
ATOM    766  O   GLY A  46      45.581  64.563  69.403  1.00  6.20           O
ATOM    767  N   THR A  47      47.799  64.894  69.526  1.00  6.04           N
ATOM    768  H   THR A  47      48.719  64.521  69.317  1.00  6.04           H
ATOM    769  CA  THR A  47      47.724  66.233  70.127  1.00  6.04           C
ATOM    770  HA  THR A  47      46.683  66.551  70.161  1.00  6.04           H
ATOM    771  CB  THR A  47      48.260  66.335  71.564  1.00  6.04           C
ATOM    772  HB  THR A  47      47.910  67.281  71.978  1.00  6.04           H
ATOM    773  CG2 THR A  47      47.739  65.235  72.462  1.00  6.04           C
ATOM    774 1HG2 THR A  47      48.086  65.409  73.479  1.00  6.04           H
ATOM    775 2HG2 THR A  47      46.653  65.264  72.425  1.00  6.04           H
ATOM    776 3HG2 THR A  47      48.089  64.263  72.119  1.00  6.04           H
ATOM    777  OG1 THR A  47      49.666  66.357  71.626  1.00  6.04           O
ATOM    778  HG1 THR A  47      49.912  65.989  72.489  1.00  6.04           H
ATOM    779  C   THR A  47      48.481  67.263  69.304  1.00  6.04           C
ATOM    780  O   THR A  47      49.478  66.971  68.636  1.00  6.04           O
ATOM    781  N   GLU A  48      48.056  68.522  69.433  1.00  5.94           N
ATOM    782  H   GLU A  48      47.209  68.726  69.937  1.00  5.94           H
ATOM    783  CA  GLU A  48      48.781  69.611  68.793  1.00  5.94           C
ATOM    784  HA  GLU A  48      49.031  69.253  67.792  1.00  5.94           H
ATOM    785  CB  GLU A  48      47.877  70.837  68.586  1.00  5.94           C
ATOM    786  HB1 GLU A  48      47.703  71.324  69.547  1.00  5.94           H
ATOM    787  HB2 GLU A  48      46.913  70.495  68.206  1.00  5.94           H
ATOM    788  CG  GLU A  48      48.445  71.868  67.587  1.00  5.94           C
ATOM    789  HG1 GLU A  48      49.272  72.393  68.070  1.00  5.94           H
ATOM    790  HG2 GLU A  48      47.669  72.609  67.385  1.00  5.94           H
ATOM    791  CD  GLU A  48      48.924  71.257  66.253  1.00  5.94           C
ATOM    792  OE1 GLU A  48      48.193  70.426  65.671  1.00  5.94           O
ATOM    793  OE2 GLU A  48      50.061  71.580  65.837  1.00  5.94           O
ATOM    794  C   GLU A  48      50.141  69.947  69.437  1.00  5.94           C
ATOM    795  O   GLU A  48      51.050  70.445  68.774  1.00  5.94           O
ATOM    796  N   GLY A  49      50.347  69.570  70.702  1.00  5.75           N
ATOM    797  H   GLY A  49      49.613  69.072  71.181  1.00  5.75           H
ATOM    798  CA  GLY A  49      51.676  69.644  71.311  1.00  5.75           C
ATOM    799  HA1 GLY A  49      51.580  69.452  72.378  1.00  5.75           H
ATOM    800  HA2 GLY A  49      52.089  70.643  71.169  1.00  5.75           H
ATOM    801  C   GLY A  49      52.666  68.629  70.749  1.00  5.75           C
ATOM    802  O   GLY A  49      53.855  68.925  70.627  1.00  5.75           O
ATOM    803  N   PHE A  50      52.183  67.438  70.385  1.00  5.73           N
ATOM    804  H   PHE A  50      51.201  67.236  70.550  1.00  5.73           H
ATOM    805  CA  PHE A  50      52.958  66.408  69.697  1.00  5.73           C
ATOM    806  HA  PHE A  50      53.918  66.288  70.197  1.00  5.73           H
ATOM    807  CB  PHE A  50      52.201  65.080  69.794  1.00  5.73           C
ATOM    808  HB1 PHE A  50      51.204  65.207  69.372  1.00  5.73           H
ATOM    809  HB2 PHE A  50      52.069  64.833  70.846  1.00  5.73           H
ATOM    810  CG  PHE A  50      52.856  63.903  69.096  1.00  5.73           C
ATOM    811  CD1 PHE A  50      53.749  63.062  69.789  1.00  5.73           C
ATOM    812  HD1 PHE A  50      54.007  63.271  70.813  1.00  5.73           H
ATOM    813  CE1 PHE A  50      54.282  61.923  69.160  1.00  5.73           C
ATOM    814  HE1 PHE A  50      54.921  61.245  69.707  1.00  5.73           H
ATOM    815  CZ  PHE A  50      53.960  61.646  67.821  1.00  5.73           C
ATOM    816  HZ  PHE A  50      54.345  60.761  67.334  1.00  5.73           H
ATOM    817  CE2 PHE A  50      53.100  62.503  67.118  1.00  5.73           C
ATOM    818  HE2 PHE A  50      52.826  62.275  66.095  1.00  5.73           H
ATOM    819  CD2 PHE A  50      52.534  63.617  67.757  1.00  5.73           C
ATOM    820  HD2 PHE A  50      51.828  64.234  67.218  1.00  5.73           H
ATOM    821  C   PHE A  50      53.249  66.760  68.246  1.00  5.73           C
ATOM    822  O   PHE A  50      54.393  66.589  67.836  1.00  5.73           O
ATOM    823  N   ASN A  51      52.290  67.304  67.488  1.00  5.83           N
ATOM    824  H   ASN A  51      51.346  67.391  67.849  1.00  5.83           H
ATOM    825  CA  ASN A  51      52.601  67.796  66.139  1.00  5.83           C
ATOM    826  HA  ASN A  51      53.030  66.981  65.552  1.00  5.83           H
ATOM    827  CB  ASN A  51      51.310  68.259  65.443  1.00  5.83           C
ATOM    828  HB1 ASN A  51      50.825  69.036  66.032  1.00  5.83           H
ATOM    829  HB2 ASN A  51      50.619  67.424  65.343  1.00  5.83           H
ATOM    830  CG  ASN A  51      51.612  68.794  64.051  1.00  5.83           C
ATOM    831  OD1 ASN A  51      52.208  68.116  63.229  1.00  5.83           O
ATOM    832  ND2 ASN A  51      51.271  70.023  63.759  1.00  5.83           N
ATOM    833 1HD2 ASN A  51      50.765  70.590  64.444  1.00  5.83           H
ATOM    834 2HD2 ASN A  51      51.548  70.380  62.869  1.00  5.83           H
ATOM    835  C   ASN A  51      53.635  68.921  66.185  1.00  5.83           C
ATOM    836  O   ASN A  51      54.686  68.789  65.575  1.00  5.83           O
ATOM    837  N   ALA A  52      53.424  69.980  66.971  1.00  5.71           N
ATOM    838  H   ALA A  52      52.524  70.098  67.430  1.00  5.71           H
ATOM    839  CA  ALA A  52      54.410  71.061  67.064  1.00  5.71           C
ATOM    840  HA  ALA A  52      54.605  71.435  66.056  1.00  5.71           H
ATOM    841  CB  ALA A  52      53.794  72.200  67.888  1.00  5.71           C
ATOM    842  HB1 ALA A  52      54.482  73.044  67.924  1.00  5.71           H
ATOM    843  HB2 ALA A  52      52.856  72.521  67.428  1.00  5.71           H
ATOM    844  HB3 ALA A  52      53.589  71.854  68.903  1.00  5.71           H
ATOM    845  C   ALA A  52      55.765  70.612  67.653  1.00  5.71           C
ATOM    846  O   ALA A  52      56.795  71.225  67.378  1.00  5.71           O
ATOM    847  N   PHE A  53      55.810  69.541  68.455  1.00  5.51           N
ATOM    848  H   PHE A  53      54.939  69.135  68.778  1.00  5.51           H
ATOM    849  CA  PHE A  53      57.075  68.922  68.852  1.00  5.51           C
ATOM    850  HA  PHE A  53      57.763  69.714  69.147  1.00  5.51           H
ATOM    851  CB  PHE A  53      56.870  68.005  70.066  1.00  5.51           C
ATOM    852  HB1 PHE A  53      56.051  67.319  69.852  1.00  5.51           H
ATOM    853  HB2 PHE A  53      56.578  68.614  70.922  1.00  5.51           H
ATOM    854  CG  PHE A  53      58.102  67.191  70.436  1.00  5.51           C
ATOM    855  CD1 PHE A  53      59.175  67.793  71.121  1.00  5.51           C
ATOM    856  HD1 PHE A  53      59.111  68.833  71.405  1.00  5.51           H
ATOM    857  CE1 PHE A  53      60.317  67.042  71.456  1.00  5.51           C
ATOM    858  HE1 PHE A  53      61.117  67.489  72.033  1.00  5.51           H
ATOM    859  CZ  PHE A  53      60.403  65.690  71.081  1.00  5.51           C
ATOM    860  HZ  PHE A  53      61.274  65.106  71.349  1.00  5.51           H
ATOM    861  CE2 PHE A  53      59.346  65.092  70.373  1.00  5.51           C
ATOM    862  HE2 PHE A  53      59.405  64.047  70.093  1.00  5.51           H
ATOM    863  CD2 PHE A  53      58.197  65.839  70.053  1.00  5.51           C
ATOM    864  HD2 PHE A  53      57.387  65.374  69.507  1.00  5.51           H
ATOM    865  C   PHE A  53      57.754  68.135  67.726  1.00  5.51           C
ATOM    866  O   PHE A  53      58.981  68.135  67.644  1.00  5.51           O
ATOM    867  N   LYS A  54      56.992  67.463  66.870  1.00  5.56           N
ATOM    868  H   LYS A  54      55.986  67.486  67.020  1.00  5.56           H
ATOM    869  CA  LYS A  54      57.472  66.683  65.730  1.00  5.56           C
ATOM    870  HA  LYS A  54      58.259  66.020  66.078  1.00  5.56           H
ATOM    871  CB  LYS A  54      56.286  65.826  65.225  1.00  5.56           C
ATOM    872  HB1 LYS A  54      55.484  66.488  64.900  1.00  5.56           H
ATOM    873  HB2 LYS A  54      55.900  65.227  66.051  1.00  5.56           H
ATOM    874  CG  LYS A  54      56.590  64.883  64.056  1.00  5.56           C
ATOM    875  HG1 LYS A  54      57.014  65.470  63.256  1.00  5.56           H
ATOM    876  HG2 LYS A  54      55.649  64.466  63.694  1.00  5.56           H
ATOM    877  CD  LYS A  54      57.532  63.721  64.398  1.00  5.56           C
ATOM    878  HD1 LYS A  54      56.986  63.002  65.011  1.00  5.56           H
ATOM    879  HD2 LYS A  54      58.391  64.079  64.965  1.00  5.56           H
ATOM    880  CE  LYS A  54      58.024  63.025  63.122  1.00  5.56           C
ATOM    881  HE1 LYS A  54      57.173  62.818  62.469  1.00  5.56           H
ATOM    882  HE2 LYS A  54      58.486  62.074  63.403  1.00  5.56           H
ATOM    883  NZ  LYS A  54      59.027  63.855  62.418  1.00  5.56           N
ATOM    884  HZ1 LYS A  54      58.652  64.743  62.081  1.00  5.56           H
ATOM    885  HZ2 LYS A  54      59.796  64.057  63.044  1.00  5.56           H
ATOM    886  HZ3 LYS A  54      59.482  63.367  61.651  1.00  5.56           H
ATOM    887  C   LYS A  54      58.088  67.584  64.659  1.00  5.56           C
ATOM    888  O   LYS A  54      59.229  67.352  64.223  1.00  5.56           O
ATOM    889  N   GLU A  55      57.353  68.668  64.395  1.00  5.69           N
ATOM    890  H   GLU A  55      56.454  68.703  64.871  1.00  5.69           H
ATOM    891  CA  GLU A  55      57.544  69.714  63.392  1.00  5.69           C
ATOM    892  HA  GLU A  55      58.568  69.633  63.021  1.00  5.69           H
ATOM    893  CB  GLU A  55      56.640  69.454  62.162  1.00  5.69           C
ATOM    894  HB1 GLU A  55      56.940  70.136  61.365  1.00  5.69           H
ATOM    895  HB2 GLU A  55      55.614  69.701  62.436  1.00  5.69           H
ATOM    896  CG  GLU A  55      56.601  68.022  61.587  1.00  5.69           C
ATOM    897  HG1 GLU A  55      55.889  68.019  60.759  1.00  5.69           H
ATOM    898  HG2 GLU A  55      56.190  67.354  62.344  1.00  5.69           H
ATOM    899  CD  GLU A  55      57.933  67.457  61.059  1.00  5.69           C
ATOM    900  OE1 GLU A  55      58.565  68.084  60.184  1.00  5.69           O
ATOM    901  OE2 GLU A  55      58.286  66.307  61.413  1.00  5.69           O
ATOM    902  C   GLU A  55      57.403  71.156  63.930  1.00  5.69           C
ATOM    903  O   GLU A  55      56.423  71.832  63.622  1.00  5.69           O
ATOM    904  N   PRO A  56      58.361  71.653  64.744  1.00  5.65           N
ATOM    905  CD  PRO A  56      59.543  70.936  65.201  1.00  5.65           C
ATOM    906  HD1 PRO A  56      60.261  70.865  64.383  1.00  5.65           H
ATOM    907  HD2 PRO A  56      59.293  69.946  65.575  1.00  5.65           H
ATOM    908  CG  PRO A  56      60.126  71.775  66.333  1.00  5.65           C
ATOM    909  HG1 PRO A  56      61.205  71.663  66.399  1.00  5.65           H
ATOM    910  HG2 PRO A  56      59.645  71.506  67.275  1.00  5.65           H
ATOM    911  CB  PRO A  56      59.741  73.197  65.947  1.00  5.65           C
ATOM    912  HB1 PRO A  56      60.477  73.575  65.235  1.00  5.65           H
ATOM    913  HB2 PRO A  56      59.687  73.851  66.817  1.00  5.65           H
ATOM    914  CA  PRO A  56      58.368  73.019  65.284  1.00  5.65           C
ATOM    915  HA  PRO A  56      57.623  73.063  66.072  1.00  5.65           H
ATOM    916  C   PRO A  56      58.083  74.120  64.251  1.00  5.65           C
ATOM    917  O   PRO A  56      58.947  74.416  63.426  1.00  5.65           O
ATOM    918  N   PRO A  57      56.912  74.784  64.287  1.00  5.82           N
ATOM    919  CD  PRO A  57      55.805  74.569  65.214  1.00  5.82           C
ATOM    920  HD1 PRO A  57      56.118  74.720  66.247  1.00  5.82           H
ATOM    921  HD2 PRO A  57      55.405  73.562  65.091  1.00  5.82           H
ATOM    922  CG  PRO A  57      54.732  75.589  64.832  1.00  5.82           C
ATOM    923  HG1 PRO A  57      54.889  76.515  65.388  1.00  5.82           H
ATOM    924  HG2 PRO A  57      53.728  75.200  65.003  1.00  5.82           H
ATOM    925  CB  PRO A  57      55.009  75.821  63.347  1.00  5.82           C
ATOM    926  HB1 PRO A  57      54.605  76.765  62.987  1.00  5.82           H
ATOM    927  HB2 PRO A  57      54.586  74.995  62.772  1.00  5.82           H
ATOM    928  CA  PRO A  57      56.536  75.763  63.267  1.00  5.82           C
ATOM    929  HA  PRO A  57      56.821  75.388  62.282  1.00  5.82           H
ATOM    930  C   PRO A  57      57.199  77.139  63.452  1.00  5.82           C
ATOM    931  O   PRO A  57      56.987  78.053  62.655  1.00  5.82           O
ATOM    932  N   ALA A  58      58.000  77.313  64.505  1.00  5.67           N
ATOM    933  H   ALA A  58      58.213  76.510  65.074  1.00  5.67           H
ATOM    934  CA  ALA A  58      58.729  78.545  64.766  1.00  5.67           C
ATOM    935  HA  ALA A  58      58.131  79.381  64.410  1.00  5.67           H
ATOM    936  CB  ALA A  58      58.864  78.716  66.287  1.00  5.67           C
ATOM    937  HB1 ALA A  58      59.358  79.666  66.503  1.00  5.67           H
ATOM    938  HB2 ALA A  58      57.877  78.717  66.750  1.00  5.67           H
ATOM    939  HB3 ALA A  58      59.460  77.905  66.708  1.00  5.67           H
ATOM    940  C   ALA A  58      60.094  78.543  64.068  1.00  5.67           C
ATOM    941  O   ALA A  58      60.929  77.698  64.398  1.00  5.67           O
ATOM    942  N   PRO A  59      60.351  79.474  63.129  1.00  5.60           N
ATOM    943  CD  PRO A  59      59.481  80.549  62.667  1.00  5.60           C
ATOM    944  HD1 PRO A  59      59.034  81.091  63.502  1.00  5.60           H
ATOM    945  HD2 PRO A  59      58.705  80.135  62.021  1.00  5.60           H
ATOM    946  CG  PRO A  59      60.369  81.501  61.865  1.00  5.60           C
ATOM    947  HG1 PRO A  59      60.759  82.278  62.526  1.00  5.60           H
ATOM    948  HG2 PRO A  59      59.830  81.949  61.029  1.00  5.60           H
ATOM    949  CB  PRO A  59      61.514  80.607  61.391  1.00  5.60           C
ATOM    950  HB1 PRO A  59      62.431  81.174  61.224  1.00  5.60           H
ATOM    951  HB2 PRO A  59      61.215  80.094  60.475  1.00  5.60           H
ATOM    952  CA  PRO A  59      61.662  79.581  62.519  1.00  5.60           C
ATOM    953  HA  PRO A  59      61.957  78.619  62.097  1.00  5.60           H
ATOM    954  C   PRO A  59      62.682  80.009  63.571  1.00  5.60           C
ATOM    955  O   PRO A  59      62.473  80.962  64.319  1.00  5.60           O
ATOM    956  N   VAL A  60      63.811  79.316  63.573  1.00  5.42           N
ATOM    957  H   VAL A  60      63.920  78.582  62.892  1.00  5.42           H
ATOM    958  CA  VAL A  60      64.957  79.591  64.436  1.00  5.42           C
ATOM    959  HA  VAL A  60      64.694  80.346  65.177  1.00  5.42           H
ATOM    960  CB  VAL A  60      65.369  78.301  65.185  1.00  5.42           C
ATOM    961  HB  VAL A  60      65.619  77.531  64.455  1.00  5.42           H
ATOM    962  CG1 VAL A  60      66.573  78.494  66.111  1.00  5.42           C
ATOM    963 1HG1 VAL A  60      66.806  77.557  66.618  1.00  5.42           H
ATOM    964 2HG1 VAL A  60      67.451  78.787  65.538  1.00  5.42           H
ATOM    965 3HG1 VAL A  60      66.354  79.255  66.861  1.00  5.42           H
ATOM    966  CG2 VAL A  60      64.227  77.772  66.065  1.00  5.42           C
ATOM    967 1HG2 VAL A  60      64.556  76.891  66.615  1.00  5.42           H
ATOM    968 2HG2 VAL A  60      63.913  78.543  66.769  1.00  5.42           H
ATOM    969 3HG2 VAL A  60      63.376  77.487  65.447  1.00  5.42           H
ATOM    970  C   VAL A  60      66.062  80.144  63.550  1.00  5.42           C
ATOM    971  O   VAL A  60      66.161  79.804  62.366  1.00  5.42           O
ATOM    972  N   TYR A  61      66.891  81.025  64.106  1.00  5.04           N
ATOM    973  H   TYR A  61      66.743  81.274  65.077  1.00  5.04           H
ATOM    974  CA  TYR A  61      67.971  81.688  63.363  1.00  5.04           C
ATOM    975  HA  TYR A  61      68.159  81.166  62.426  1.00  5.04           H
ATOM    976  CB  TYR A  61      67.561  83.135  63.040  1.00  5.04           C
ATOM    977  HB1 TYR A  61      68.443  83.776  63.093  1.00  5.04           H
ATOM    978  HB2 TYR A  61      66.864  83.503  63.796  1.00  5.04           H
ATOM    979  CG  TYR A  61      66.967  83.311  61.660  1.00  5.04           C
ATOM    980  CD1 TYR A  61      65.571  83.322  61.476  1.00  5.04           C
ATOM    981  HD1 TYR A  61      64.913  83.195  62.325  1.00  5.04           H
ATOM    982  CE1 TYR A  61      65.034  83.498  60.186  1.00  5.04           C
ATOM    983  HE1 TYR A  61      63.967  83.511  60.032  1.00  5.04           H
ATOM    984  CZ  TYR A  61      65.897  83.650  59.081  1.00  5.04           C
ATOM    985  OH  TYR A  61      65.382  83.789  57.833  1.00  5.04           O
ATOM    986  HH  TYR A  61      66.080  83.788  57.159  1.00  5.04           H
ATOM    987  CE2 TYR A  61      67.296  83.637  59.267  1.00  5.04           C
ATOM    988  HE2 TYR A  61      67.951  83.732  58.413  1.00  5.04           H
ATOM    989  CD2 TYR A  61      67.828  83.468  60.558  1.00  5.04           C
ATOM    990  HD2 TYR A  61      68.899  83.443  60.705  1.00  5.04           H
ATOM    991  C   TYR A  61      69.271  81.689  64.162  1.00  5.04           C
ATOM    992  O   TYR A  61      69.355  82.291  65.226  1.00  5.04           O
ATOM    993  N   LEU A  62      70.310  81.073  63.610  1.00  4.75           N
ATOM    994  H   LEU A  62      70.179  80.687  62.681  1.00  4.75           H
ATOM    995  CA  LEU A  62      71.671  81.111  64.138  1.00  4.75           C
ATOM    996  HA  LEU A  62      71.637  81.285  65.214  1.00  4.75           H
ATOM    997  CB  LEU A  62      72.313  79.733  63.871  1.00  4.75           C
ATOM    998  HB1 LEU A  62      72.415  79.594  62.793  1.00  4.75           H
ATOM    999  HB2 LEU A  62      71.619  78.967  64.222  1.00  4.75           H
ATOM   1000  CG  LEU A  62      73.675  79.435  64.529  1.00  4.75           C
ATOM   1001  HG  LEU A  62      73.947  78.420  64.235  1.00  4.75           H
ATOM   1002  CD1 LEU A  62      74.806  80.355  64.064  1.00  4.75           C
ATOM   1003 1HD1 LEU A  62      75.755  79.900  64.336  1.00  4.75           H
ATOM   1004 2HD1 LEU A  62      74.766  80.487  62.985  1.00  4.75           H
ATOM   1005 3HD1 LEU A  62      74.734  81.323  64.551  1.00  4.75           H
ATOM   1006  CD2 LEU A  62      73.615  79.471  66.057  1.00  4.75           C
ATOM   1007 1HD2 LEU A  62      74.568  79.138  66.468  1.00  4.75           H
ATOM   1008 2HD2 LEU A  62      73.401  80.479  66.415  1.00  4.75           H
ATOM   1009 3HD2 LEU A  62      72.837  78.791  66.403  1.00  4.75           H
ATOM   1010  C   LEU A  62      72.422  82.263  63.481  1.00  4.75           C
ATOM   1011  O   LEU A  62      72.632  82.219  62.269  1.00  4.75           O
ATOM   1012  N   SER A  63      72.853  83.264  64.254  1.00  4.79           N
ATOM   1013  H   SER A  63      72.603  83.283  65.240  1.00  4.79           H
ATOM   1014  CA  SER A  63      73.772  84.287  63.702  1.00  4.79           C
ATOM   1015  HA  SER A  63      73.875  84.185  62.626  1.00  4.79           H
ATOM   1016  CB  SER A  63      73.191  85.669  63.994  1.00  4.79           C
ATOM   1017  HB1 SER A  63      73.881  86.428  63.635  1.00  4.79           H
ATOM   1018  HB2 SER A  63      73.057  85.798  65.070  1.00  4.79           H
ATOM   1019  OG  SER A  63      71.945  85.806  63.340  1.00  4.79           O
ATOM   1020  HG  SER A  63      71.310  85.264  63.826  1.00  4.79           H
ATOM   1021  C   SER A  63      75.141  84.182  64.342  1.00  4.79           C
ATOM   1022  O   SER A  63      75.260  83.935  65.544  1.00  4.79           O
ATOM   1023  N   TYR A  64      76.164  84.381  63.519  1.00  4.64           N
ATOM   1024  H   TYR A  64      75.945  84.456  62.531  1.00  4.64           H
ATOM   1025  CA  TYR A  64      77.549  84.078  63.859  1.00  4.64           C
ATOM   1026  HA  TYR A  64      77.567  83.824  64.903  1.00  4.64           H
ATOM   1027  CB  TYR A  64      77.922  82.826  63.027  1.00  4.64           C
ATOM   1028  HB1 TYR A  64      78.089  83.143  62.011  1.00  4.64           H
ATOM   1029  HB2 TYR A  64      77.050  82.171  62.995  1.00  4.64           H
ATOM   1030  CG  TYR A  64      79.105  81.948  63.396  1.00  4.64           C
ATOM   1031  CD1 TYR A  64      78.894  80.677  63.971  1.00  4.64           C
ATOM   1032  HD1 TYR A  64      77.898  80.371  64.240  1.00  4.64           H
ATOM   1033  CE1 TYR A  64      79.966  79.778  64.144  1.00  4.64           C
ATOM   1034  HE1 TYR A  64      79.797  78.793  64.553  1.00  4.64           H
ATOM   1035  CZ  TYR A  64      81.257  80.138  63.702  1.00  4.64           C
ATOM   1036  OH  TYR A  64      82.271  79.237  63.744  1.00  4.64           O
ATOM   1037  HH  TYR A  64      83.065  79.559  63.312  1.00  4.64           H
ATOM   1038  CE2 TYR A  64      81.471  81.411  63.142  1.00  4.64           C
ATOM   1039  HE2 TYR A  64      82.443  81.666  62.771  1.00  4.64           H
ATOM   1040  CD2 TYR A  64      80.403  82.322  63.007  1.00  4.64           C
ATOM   1041  HD2 TYR A  64      80.567  83.299  62.575  1.00  4.64           H
ATOM   1042  C   TYR A  64      78.397  85.346  63.626  1.00  4.64           C
ATOM   1043  O   TYR A  64      78.680  85.661  62.474  1.00  4.64           O
ATOM   1044  N   SER A  65      78.713  86.140  64.669  1.00  4.77           N
ATOM   1045  H   SER A  65      78.327  85.943  65.582  1.00  4.77           H
ATOM   1046  CA  SER A  65      79.888  87.052  64.632  1.00  4.77           C
ATOM   1047  HA  SER A  65      79.740  87.625  63.718  1.00  4.77           H
ATOM   1048  CB  SER A  65      79.903  88.152  65.708  1.00  4.77           C
ATOM   1049  HB1 SER A  65      80.146  89.099  65.231  1.00  4.77           H
ATOM   1050  HB2 SER A  65      80.673  87.954  66.449  1.00  4.77           H
ATOM   1051  OG  SER A  65      78.641  88.291  66.330  1.00  4.77           O
ATOM   1052  HG  SER A  65      78.739  88.934  67.045  1.00  4.77           H
ATOM   1053  C   SER A  65      81.246  86.362  64.352  1.00  4.77           C
ATOM   1054  O   SER A  65      81.269  85.169  64.043  1.00  4.77           O
ATOM   1055  N   LEU A  66      82.406  87.018  64.545  1.00  4.68           N
ATOM   1056  H   LEU A  66      82.409  88.036  64.574  1.00  4.68           H
ATOM   1057  CA  LEU A  66      83.708  86.307  64.627  1.00  4.68           C
ATOM   1058  HA  LEU A  66      83.601  85.392  65.186  1.00  4.68           H
ATOM   1059  CB  LEU A  66      84.208  85.956  63.218  1.00  4.68           C
ATOM   1060  HB1 LEU A  66      84.702  86.841  62.829  1.00  4.68           H
ATOM   1061  HB2 LEU A  66      83.338  85.790  62.594  1.00  4.68           H
ATOM   1062  CG  LEU A  66      85.134  84.734  63.006  1.00  4.68           C
ATOM   1063  HG  LEU A  66      85.591  84.849  62.027  1.00  4.68           H
ATOM   1064  CD1 LEU A  66      86.261  84.553  64.016  1.00  4.68           C
ATOM   1065 1HD1 LEU A  66      86.839  85.469  64.094  1.00  4.68           H
ATOM   1066 2HD1 LEU A  66      85.879  84.272  64.993  1.00  4.68           H
ATOM   1067 3HD1 LEU A  66      86.921  83.767  63.654  1.00  4.68           H
ATOM   1068  CD2 LEU A  66      84.386  83.408  62.946  1.00  4.68           C
ATOM   1069 1HD2 LEU A  66      84.911  82.737  62.266  1.00  4.68           H
ATOM   1070 2HD2 LEU A  66      84.338  82.927  63.911  1.00  4.68           H
ATOM   1071 3HD2 LEU A  66      83.374  83.587  62.596  1.00  4.68           H
ATOM   1072  C   LEU A  66      84.730  87.222  65.328  1.00  4.68           C
ATOM   1073  O   LEU A  66      84.803  88.423  65.065  1.00  4.68           O
ATOM   1074  N   PHE A  67      85.614  86.680  66.170  1.00  4.73           N
ATOM   1075  H   PHE A  67      85.579  85.709  66.428  1.00  4.73           H
ATOM   1076  CA  PHE A  67      86.757  87.520  66.561  1.00  4.73           C
ATOM   1077  HA  PHE A  67      86.443  88.563  66.617  1.00  4.73           H
ATOM   1078  CB  PHE A  67      87.147  87.180  67.994  1.00  4.73           C
ATOM   1079  HB1 PHE A  67      88.050  87.730  68.250  1.00  4.73           H
ATOM   1080  HB2 PHE A  67      87.357  86.114  68.066  1.00  4.73           H
ATOM   1081  CG  PHE A  67      86.060  87.575  68.973  1.00  4.73           C
ATOM   1082  CD1 PHE A  67      85.767  88.934  69.189  1.00  4.73           C
ATOM   1083  HD1 PHE A  67      86.317  89.696  68.658  1.00  4.73           H
ATOM   1084  CE1 PHE A  67      84.746  89.303  70.081  1.00  4.73           C
ATOM   1085  HE1 PHE A  67      84.499  90.347  70.224  1.00  4.73           H
ATOM   1086  CZ  PHE A  67      84.065  88.312  70.807  1.00  4.73           C
ATOM   1087  HZ  PHE A  67      83.313  88.595  71.524  1.00  4.73           H
ATOM   1088  CE2 PHE A  67      84.353  86.955  70.593  1.00  4.73           C
ATOM   1089  HE2 PHE A  67      83.824  86.197  71.151  1.00  4.73           H
ATOM   1090  CD2 PHE A  67      85.311  86.589  69.635  1.00  4.73           C
ATOM   1091  HD2 PHE A  67      85.521  85.548  69.458  1.00  4.73           H
ATOM   1092  C   PHE A  67      87.955  87.530  65.597  1.00  4.73           C
ATOM   1093  O   PHE A  67      88.746  86.585  65.586  1.00  4.73           O
ATOM   1094  N   HIS A  68      88.119  88.593  64.786  1.00  5.00           N
ATOM   1095  H   HIS A  68      87.469  89.372  64.837  1.00  5.00           H
ATOM   1096  CA  HIS A  68      89.236  88.669  63.822  1.00  5.00           C
ATOM   1097  HA  HIS A  68      89.477  87.665  63.478  1.00  5.00           H
ATOM   1098  CB  HIS A  68      88.796  89.516  62.618  1.00  5.00           C
ATOM   1099  HB1 HIS A  68      88.755  90.552  62.933  1.00  5.00           H
ATOM   1100  HB2 HIS A  68      87.793  89.207  62.326  1.00  5.00           H
ATOM   1101  CG  HIS A  68      89.650  89.477  61.374  1.00  5.00           C
ATOM   1102  ND1 HIS A  68      89.293  90.078  60.171  1.00  5.00           N
ATOM   1103  CE1 HIS A  68      90.246  89.755  59.285  1.00  5.00           C
ATOM   1104  HE1 HIS A  68      90.234  90.033  58.239  1.00  5.00           H
ATOM   1105  NE2 HIS A  68      91.195  89.013  59.876  1.00  5.00           N
ATOM   1106  HE2 HIS A  68      92.025  88.641  59.417  1.00  5.00           H
ATOM   1107  CD2 HIS A  68      90.832  88.822  61.190  1.00  5.00           C
ATOM   1108  HD2 HIS A  68      91.360  88.239  61.922  1.00  5.00           H
ATOM   1109  C   HIS A  68      90.494  89.281  64.460  1.00  5.00           C
ATOM   1110  O   HIS A  68      90.524  90.417  64.945  1.00  5.00           O
ATOM   1111  N   ILE A  69      91.583  88.523  64.434  1.00  5.01           N
ATOM   1112  H   ILE A  69      91.510  87.582  64.060  1.00  5.01           H
ATOM   1113  CA  ILE A  69      92.873  88.965  64.954  1.00  5.01           C
ATOM   1114  HA  ILE A  69      92.687  89.454  65.904  1.00  5.01           H
ATOM   1115  CB  ILE A  69      93.797  87.748  65.237  1.00  5.01           C
ATOM   1116  HB  ILE A  69      94.082  87.300  64.284  1.00  5.01           H
ATOM   1117  CG2 ILE A  69      95.075  88.228  65.960  1.00  5.01           C
ATOM   1118 1HG2 ILE A  69      95.742  87.394  66.165  1.00  5.01           H
ATOM   1119 2HG2 ILE A  69      95.624  88.924  65.328  1.00  5.01           H
ATOM   1120 3HG2 ILE A  69      94.826  88.730  66.893  1.00  5.01           H
ATOM   1121  CG1 ILE A  69      93.088  86.654  66.079  1.00  5.01           C
ATOM   1122 1HG1 ILE A  69      92.171  86.343  65.579  1.00  5.01           H
ATOM   1123 2HG1 ILE A  69      92.812  87.064  67.046  1.00  5.01           H
ATOM   1124  CD1 ILE A  69      93.910  85.383  66.312  1.00  5.01           C
ATOM   1125  HD1 ILE A  69      93.274  84.625  66.769  1.00  5.01           H
ATOM   1126  HD2 ILE A  69      94.284  85.006  65.359  1.00  5.01           H
ATOM   1127  HD3 ILE A  69      94.743  85.582  66.986  1.00  5.01           H
ATOM   1128  C   ILE A  69      93.567  90.004  64.047  1.00  5.01           C
ATOM   1129  O   ILE A  69      94.266  89.665  63.087  1.00  5.01           O
ATOM   1130  N   LYS A  70      93.488  91.286  64.429  1.00  5.30           N
ATOM   1131  H   LYS A  70      92.907  91.481  65.237  1.00  5.30           H
ATOM   1132  CA  LYS A  70      94.542  92.265  64.126  1.00  5.30           C
ATOM   1133  HA  LYS A  70      94.830  92.139  63.081  1.00  5.30           H
ATOM   1134  CB  LYS A  70      93.997  93.702  64.302  1.00  5.30           C
ATOM   1135  HB1 LYS A  70      93.344  93.751  65.169  1.00  5.30           H
ATOM   1136  HB2 LYS A  70      93.391  93.952  63.430  1.00  5.30           H
ATOM   1137  CG  LYS A  70      95.097  94.760  64.478  1.00  5.30           C
ATOM   1138  HG1 LYS A  70      95.731  94.777  63.590  1.00  5.30           H
ATOM   1139  HG2 LYS A  70      95.701  94.485  65.338  1.00  5.30           H
ATOM   1140  CD  LYS A  70      94.543  96.167  64.733  1.00  5.30           C
ATOM   1141  HD1 LYS A  70      93.810  96.141  65.542  1.00  5.30           H
ATOM   1142  HD2 LYS A  70      94.046  96.520  63.827  1.00  5.30           H
ATOM   1143  CE  LYS A  70      95.685  97.131  65.094  1.00  5.30           C
ATOM   1144  HE1 LYS A  70      95.298  98.154  65.075  1.00  5.30           H
ATOM   1145  HE2 LYS A  70      96.459  97.051  64.324  1.00  5.30           H
ATOM   1146  NZ  LYS A  70      96.267  96.836  66.430  1.00  5.30           N
ATOM   1147  HZ1 LYS A  70      97.089  97.391  66.621  1.00  5.30           H
ATOM   1148  HZ2 LYS A  70      95.595  96.972  67.169  1.00  5.30           H
ATOM   1149  HZ3 LYS A  70      96.555  95.860  66.508  1.00  5.30           H
ATOM   1150  C   LYS A  70      95.780  91.941  64.991  1.00  5.30           C
ATOM   1151  O   LYS A  70      95.678  91.479  66.124  1.00  5.30           O
ATOM   1152  N   ASN A  71      96.965  92.218  64.442  1.00  5.30           N
ATOM   1153  H   ASN A  71      96.956  92.535  63.487  1.00  5.30           H
ATOM   1154  CA  ASN A  71      98.275  92.072  65.088  1.00  5.30           C
ATOM   1155  HA  ASN A  71      98.981  92.165  64.258  1.00  5.30           H
ATOM   1156  CB  ASN A  71      98.621  93.307  65.945  1.00  5.30           C
ATOM   1157  HB1 ASN A  71      98.440  94.195  65.344  1.00  5.30           H
ATOM   1158  HB2 ASN A  71      99.685  93.304  66.130  1.00  5.30           H
ATOM   1159  CG  ASN A  71      97.924  93.499  67.281  1.00  5.30           C
ATOM   1160  OD1 ASN A  71      97.230  94.490  67.447  1.00  5.30           O
ATOM   1161  ND2 ASN A  71      98.152  92.666  68.270  1.00  5.30           N
ATOM   1162 1HD2 ASN A  71      98.734  91.854  68.103  1.00  5.30           H
ATOM   1163 2HD2 ASN A  71      97.818  92.902  69.194  1.00  5.30           H
ATOM   1164  C   ASN A  71      98.640  90.665  65.617  1.00  5.30           C
ATOM   1165  O   ASN A  71      99.041  90.475  66.767  1.00  5.30           O
ATOM   1166  N   THR A  72      98.529  89.666  64.738  1.00  5.11           N
ATOM   1167  H   THR A  72      98.218  89.880  63.801  1.00  5.11           H
ATOM   1168  CA  THR A  72      98.981  88.282  64.968  1.00  5.11           C
ATOM   1169  HA  THR A  72      98.395  87.842  65.774  1.00  5.11           H
ATOM   1170  CB  THR A  72      98.766  87.442  63.697  1.00  5.11           C
ATOM   1171  HB  THR A  72      99.193  86.450  63.845  1.00  5.11           H
ATOM   1172  CG2 THR A  72      97.292  87.306  63.327  1.00  5.11           C
ATOM   1173 1HG2 THR A  72      97.208  86.698  62.427  1.00  5.11           H
ATOM   1174 2HG2 THR A  72      96.757  86.810  64.134  1.00  5.11           H
ATOM   1175 3HG2 THR A  72      96.845  88.282  63.137  1.00  5.11           H
ATOM   1176  OG1 THR A  72      99.379  88.055  62.582  1.00  5.11           O
ATOM   1177  HG1 THR A  72      99.287  87.443  61.843  1.00  5.11           H
ATOM   1178  C   THR A  72     100.455  88.165  65.362  1.00  5.11           C
ATOM   1179  O   THR A  72     100.798  87.535  66.370  1.00  5.11           O
ATOM   1180  N   ASN A  73     101.339  88.791  64.577  1.00  5.23           N
ATOM   1181  H   ASN A  73     100.989  89.268  63.758  1.00  5.23           H
ATOM   1182  CA  ASN A  73     102.778  88.680  64.782  1.00  5.23           C
ATOM   1183  HA  ASN A  73     102.970  87.618  64.874  1.00  5.23           H
ATOM   1184  CB  ASN A  73     103.532  89.142  63.524  1.00  5.23           C
ATOM   1185  HB1 ASN A  73     103.838  90.180  63.635  1.00  5.23           H
ATOM   1186  HB2 ASN A  73     102.876  89.081  62.655  1.00  5.23           H
ATOM   1187  CG  ASN A  73     104.728  88.244  63.244  1.00  5.23           C
ATOM   1188  OD1 ASN A  73     105.876  88.642  63.356  1.00  5.23           O
ATOM   1189  ND2 ASN A  73     104.514  86.997  62.898  1.00  5.23           N
ATOM   1190 1HD2 ASN A  73     103.578  86.633  62.810  1.00  5.23           H
ATOM   1191 2HD2 ASN A  73     105.312  86.429  62.676  1.00  5.23           H
ATOM   1192  C   ASN A  73     103.211  89.306  66.127  1.00  5.23           C
ATOM   1193  O   ASN A  73     104.080  88.784  66.834  1.00  5.23           O
ATOM   1194  N   GLU A  74     102.492  90.353  66.525  1.00  5.34           N
ATOM   1195  H   GLU A  74     101.857  90.744  65.832  1.00  5.34           H
ATOM   1196  CA  GLU A  74     102.631  91.095  67.778  1.00  5.34           C
ATOM   1197  HA  GLU A  74     103.672  91.340  67.921  1.00  5.34           H
ATOM   1198  CB  GLU A  74     101.887  92.434  67.744  1.00  5.34           C
ATOM   1199  HB1 GLU A  74     101.924  92.880  68.738  1.00  5.34           H
ATOM   1200  HB2 GLU A  74     100.846  92.239  67.513  1.00  5.34           H
ATOM   1201  CG  GLU A  74     102.492  93.445  66.750  1.00  5.34           C
ATOM   1202  HG1 GLU A  74     103.468  93.758  67.129  1.00  5.34           H
ATOM   1203  HG2 GLU A  74     101.850  94.328  66.709  1.00  5.34           H
ATOM   1204  CD  GLU A  74     102.649  92.854  65.344  1.00  5.34           C
ATOM   1205  OE1 GLU A  74     103.816  92.708  64.901  1.00  5.34           O
ATOM   1206  OE2 GLU A  74     101.618  92.388  64.797  1.00  5.34           O
ATOM   1207  C   GLU A  74     102.172  90.252  68.960  1.00  5.34           C
ATOM   1208  O   GLU A  74     102.895  90.138  69.947  1.00  5.34           O
ATOM   1209  N   VAL A  75     101.052  89.542  68.802  1.00  5.19           N
ATOM   1210  H   VAL A  75     100.530  89.660  67.938  1.00  5.19           H
ATOM   1211  CA  VAL A  75     100.628  88.499  69.739  1.00  5.19           C
ATOM   1212  HA  VAL A  75     100.469  88.974  70.708  1.00  5.19           H
ATOM   1213  CB  VAL A  75      99.288  87.900  69.269  1.00  5.19           C
ATOM   1214  HB  VAL A  75      99.207  87.985  68.189  1.00  5.19           H
ATOM   1215  CG1 VAL A  75      99.105  86.420  69.607  1.00  5.19           C
ATOM   1216 1HG1 VAL A  75      98.109  86.089  69.320  1.00  5.19           H
ATOM   1217 2HG1 VAL A  75      99.824  85.857  69.014  1.00  5.19           H
ATOM   1218 3HG1 VAL A  75      99.306  86.228  70.656  1.00  5.19           H
ATOM   1219  CG2 VAL A  75      98.126  88.700  69.855  1.00  5.19           C
ATOM   1220 1HG2 VAL A  75      97.189  88.358  69.419  1.00  5.19           H
ATOM   1221 2HG2 VAL A  75      98.117  88.633  70.942  1.00  5.19           H
ATOM   1222 3HG2 VAL A  75      98.263  89.749  69.584  1.00  5.19           H
ATOM   1223  C   VAL A  75     101.725  87.451  69.973  1.00  5.19           C
ATOM   1224  O   VAL A  75     101.962  87.076  71.124  1.00  5.19           O
ATOM   1225  N   ILE A  76     102.448  87.003  68.938  1.00  5.24           N
ATOM   1226  H   ILE A  76     102.212  87.309  67.999  1.00  5.24           H
ATOM   1227  CA  ILE A  76     103.584  86.076  69.154  1.00  5.24           C
ATOM   1228  HA  ILE A  76     103.274  85.391  69.938  1.00  5.24           H
ATOM   1229  CB  ILE A  76     103.956  85.206  67.918  1.00  5.24           C
ATOM   1230  HB  ILE A  76     104.969  85.469  67.608  1.00  5.24           H
ATOM   1231  CG2 ILE A  76     103.978  83.725  68.322  1.00  5.24           C
ATOM   1232 1HG2 ILE A  76     104.540  83.151  67.584  1.00  5.24           H
ATOM   1233 2HG2 ILE A  76     104.454  83.604  69.291  1.00  5.24           H
ATOM   1234 3HG2 ILE A  76     102.966  83.327  68.373  1.00  5.24           H
ATOM   1235  CG1 ILE A  76     103.061  85.405  66.688  1.00  5.24           C
ATOM   1236 1HG1 ILE A  76     103.153  86.442  66.410  1.00  5.24           H
ATOM   1237 2HG1 ILE A  76     102.024  85.220  66.954  1.00  5.24           H
ATOM   1238  CD1 ILE A  76     103.424  84.564  65.457  1.00  5.24           C
ATOM   1239  HD1 ILE A  76     104.473  84.713  65.198  1.00  5.24           H
ATOM   1240  HD2 ILE A  76     103.242  83.506  65.646  1.00  5.24           H
ATOM   1241  HD3 ILE A  76     102.802  84.874  64.616  1.00  5.24           H
ATOM   1242  C   ILE A  76     104.864  86.720  69.704  1.00  5.24           C
ATOM   1243  O   ILE A  76     105.710  85.994  70.236  1.00  5.24           O
ATOM   1244  N   ARG A  77     105.018  88.052  69.666  1.00  5.67           N
ATOM   1245  H   ARG A  77     104.308  88.611  69.200  1.00  5.67           H
ATOM   1246  CA  ARG A  77     106.015  88.720  70.539  1.00  5.67           C
ATOM   1247  HA  ARG A  77     106.999  88.278  70.377  1.00  5.67           H
ATOM   1248  CB  ARG A  77     106.107  90.250  70.343  1.00  5.67           C
ATOM   1249  HB1 ARG A  77     107.026  90.622  70.799  1.00  5.67           H
ATOM   1250  HB2 ARG A  77     105.290  90.677  70.915  1.00  5.67           H
ATOM   1251  CG  ARG A  77     105.958  90.843  68.947  1.00  5.67           C
ATOM   1252  HG1 ARG A  77     105.467  91.812  69.056  1.00  5.67           H
ATOM   1253  HG2 ARG A  77     105.313  90.197  68.370  1.00  5.67           H
ATOM   1254  CD  ARG A  77     107.226  91.077  68.141  1.00  5.67           C
ATOM   1255  HD1 ARG A  77     107.823  90.165  68.124  1.00  5.67           H
ATOM   1256  HD2 ARG A  77     107.811  91.869  68.614  1.00  5.67           H
ATOM   1257  NE  ARG A  77     106.826  91.489  66.782  1.00  5.67           N
ATOM   1258  HE  ARG A  77     106.434  92.412  66.670  1.00  5.67           H
ATOM   1259  CZ  ARG A  77     106.736  90.710  65.724  1.00  5.67           C
ATOM   1260  NH1 ARG A  77     107.168  89.479  65.710  1.00  5.67           N
ATOM   1261 1HH1 ARG A  77     107.408  89.047  66.578  1.00  5.67           H
ATOM   1262 2HH1 ARG A  77     106.977  88.931  64.880  1.00  5.67           H
ATOM   1263  NH2 ARG A  77     106.165  91.138  64.643  1.00  5.67           N
ATOM   1264 1HH2 ARG A  77     105.527  91.938  64.683  1.00  5.67           H
ATOM   1265 2HH2 ARG A  77     106.054  90.487  63.883  1.00  5.67           H
ATOM   1266  C   ARG A  77     105.682  88.550  72.017  1.00  5.67           C
ATOM   1267  O   ARG A  77     106.594  88.634  72.825  1.00  5.67           O
ATOM   1268  N   GLY A  78     104.402  88.373  72.349  1.00  5.53           N
ATOM   1269  H   GLY A  78     103.743  88.301  71.587  1.00  5.53           H
ATOM   1270  CA  GLY A  78     103.822  88.467  73.689  1.00  5.53           C
ATOM   1271  HA1 GLY A  78     104.487  89.008  74.349  1.00  5.53           H
ATOM   1272  HA2 GLY A  78     103.636  87.471  74.086  1.00  5.53           H
ATOM   1273  C   GLY A  78     102.504  89.242  73.666  1.00  5.53           C
ATOM   1274  O   GLY A  78     101.567  88.857  74.362  1.00  5.53           O
ATOM   1275  N   GLU A  79     102.432  90.323  72.884  1.00  5.55           N
ATOM   1276  H   GLU A  79     103.082  90.426  72.118  1.00  5.55           H
ATOM   1277  CA  GLU A  79     101.785  91.550  73.365  1.00  5.55           C
ATOM   1278  HA  GLU A  79     101.892  91.528  74.450  1.00  5.55           H
ATOM   1279  CB  GLU A  79     102.568  92.803  72.908  1.00  5.55           C
ATOM   1280  HB1 GLU A  79     102.381  93.596  73.630  1.00  5.55           H
ATOM   1281  HB2 GLU A  79     102.149  93.134  71.957  1.00  5.55           H
ATOM   1282  CG  GLU A  79     104.108  92.717  72.727  1.00  5.55           C
ATOM   1283  HG1 GLU A  79     104.495  93.738  72.715  1.00  5.55           H
ATOM   1284  HG2 GLU A  79     104.276  92.325  71.727  1.00  5.55           H
ATOM   1285  CD  GLU A  79     104.951  91.891  73.736  1.00  5.55           C
ATOM   1286  OE1 GLU A  79     104.467  91.456  74.805  1.00  5.55           O
ATOM   1287  OE2 GLU A  79     106.129  91.582  73.439  1.00  5.55           O
ATOM   1288  C   GLU A  79     100.261  91.571  73.103  1.00  5.55           C
ATOM   1289  O   GLU A  79      99.762  90.767  72.305  1.00  5.55           O
ATOM   1290  N   PRO A  80      99.491  92.415  73.824  1.00  5.43           N
ATOM   1291  CD  PRO A  80      99.940  93.448  74.753  1.00  5.43           C
ATOM   1292  HD1 PRO A  80     100.281  94.315  74.186  1.00  5.43           H
ATOM   1293  HD2 PRO A  80     100.732  93.091  75.412  1.00  5.43           H
ATOM   1294  CG  PRO A  80      98.719  93.842  75.583  1.00  5.43           C
ATOM   1295  HG1 PRO A  80      98.747  94.893  75.871  1.00  5.43           H
ATOM   1296  HG2 PRO A  80      98.651  93.201  76.464  1.00  5.43           H
ATOM   1297  CB  PRO A  80      97.559  93.541  74.640  1.00  5.43           C
ATOM   1298  HB1 PRO A  80      97.441  94.365  73.934  1.00  5.43           H
ATOM   1299  HB2 PRO A  80      96.630  93.363  75.183  1.00  5.43           H
ATOM   1300  CA  PRO A  80      98.043  92.282  73.918  1.00  5.43           C
ATOM   1301  HA  PRO A  80      97.872  91.443  74.586  1.00  5.43           H
ATOM   1302  C   PRO A  80      97.320  92.094  72.573  1.00  5.43           C
ATOM   1303  O   PRO A  80      97.452  92.915  71.656  1.00  5.43           O
ATOM   1304  N   PRO A  81      96.527  91.016  72.436  1.00  5.22           N
ATOM   1305  CD  PRO A  81      96.383  89.936  73.393  1.00  5.22           C
ATOM   1306  HD1 PRO A  81      96.201  90.306  74.403  1.00  5.22           H
ATOM   1307  HD2 PRO A  81      97.288  89.329  73.362  1.00  5.22           H
ATOM   1308  CG  PRO A  81      95.181  89.120  72.954  1.00  5.22           C
ATOM   1309  HG1 PRO A  81      94.308  89.467  73.494  1.00  5.22           H
ATOM   1310  HG2 PRO A  81      95.321  88.056  73.128  1.00  5.22           H
ATOM   1311  CB  PRO A  81      95.016  89.442  71.477  1.00  5.22           C
ATOM   1312  HB1 PRO A  81      93.957  89.495  71.262  1.00  5.22           H
ATOM   1313  HB2 PRO A  81      95.479  88.665  70.875  1.00  5.22           H
ATOM   1314  CA  PRO A  81      95.725  90.787  71.248  1.00  5.22           C
ATOM   1315  HA  PRO A  81      96.376  90.713  70.379  1.00  5.22           H
ATOM   1316  C   PRO A  81      94.749  91.940  71.001  1.00  5.22           C
ATOM   1317  O   PRO A  81      94.194  92.458  71.968  1.00  5.22           O
ATOM   1318  N   VAL A  82      94.461  92.296  69.737  1.00  4.99           N
ATOM   1319  H   VAL A  82      94.958  91.880  68.959  1.00  4.99           H
ATOM   1320  CA  VAL A  82      93.246  93.074  69.447  1.00  4.99           C
ATOM   1321  HA  VAL A  82      92.586  92.818  70.255  1.00  4.99           H
ATOM   1322  CB  VAL A  82      93.428  94.602  69.571  1.00  4.99           C
ATOM   1323  HB  VAL A  82      93.660  94.824  70.611  1.00  4.99           H
ATOM   1324  CG1 VAL A  82      94.579  95.147  68.738  1.00  4.99           C
ATOM   1325 1HG1 VAL A  82      94.587  96.234  68.790  1.00  4.99           H
ATOM   1326 2HG1 VAL A  82      95.507  94.774  69.171  1.00  4.99           H
ATOM   1327 3HG1 VAL A  82      94.488  94.802  67.708  1.00  4.99           H
ATOM   1328  CG2 VAL A  82      92.161  95.394  69.214  1.00  4.99           C
ATOM   1329 1HG2 VAL A  82      92.302  96.444  69.469  1.00  4.99           H
ATOM   1330 2HG2 VAL A  82      91.948  95.313  68.148  1.00  4.99           H
ATOM   1331 3HG2 VAL A  82      91.313  95.015  69.782  1.00  4.99           H
ATOM   1332  C   VAL A  82      92.458  92.639  68.198  1.00  4.99           C
ATOM   1333  O   VAL A  82      93.048  92.435  67.149  1.00  4.99           O
ATOM   1334  N   LEU A  83      91.127  92.444  68.324  1.00  4.88           N
ATOM   1335  H   LEU A  83      90.727  92.738  69.205  1.00  4.88           H
ATOM   1336  CA  LEU A  83      90.438  91.276  67.771  1.00  4.88           C
ATOM   1337  HA  LEU A  83      91.115  90.910  67.014  1.00  4.88           H
ATOM   1338  CB  LEU A  83      90.396  90.175  68.874  1.00  4.88           C
ATOM   1339  HB1 LEU A  83      89.389  89.785  69.006  1.00  4.88           H
ATOM   1340  HB2 LEU A  83      90.671  90.589  69.845  1.00  4.88           H
ATOM   1341  CG  LEU A  83      91.325  88.992  68.540  1.00  4.88           C
ATOM   1342  HG  LEU A  83      91.161  88.675  67.510  1.00  4.88           H
ATOM   1343  CD1 LEU A  83      92.785  89.401  68.732  1.00  4.88           C
ATOM   1344 1HD1 LEU A  83      93.432  88.530  68.816  1.00  4.88           H
ATOM   1345 2HD1 LEU A  83      93.121  89.997  67.890  1.00  4.88           H
ATOM   1346 3HD1 LEU A  83      92.854  90.017  69.620  1.00  4.88           H
ATOM   1347  CD2 LEU A  83      91.066  87.790  69.444  1.00  4.88           C
ATOM   1348 1HD2 LEU A  83      91.731  86.972  69.173  1.00  4.88           H
ATOM   1349 2HD2 LEU A  83      91.218  88.061  70.485  1.00  4.88           H
ATOM   1350 3HD2 LEU A  83      90.046  87.443  69.293  1.00  4.88           H
ATOM   1351  C   LEU A  83      89.063  91.434  67.043  1.00  4.88           C
ATOM   1352  O   LEU A  83      88.205  90.555  67.134  1.00  4.88           O
ATOM   1353  N   LEU A  84      88.844  92.522  66.296  1.00  5.01           N
ATOM   1354  H   LEU A  84      89.634  93.125  66.157  1.00  5.01           H
ATOM   1355  CA  LEU A  84      87.579  92.892  65.617  1.00  5.01           C
ATOM   1356  HA  LEU A  84      87.003  93.320  66.438  1.00  5.01           H
ATOM   1357  CB  LEU A  84      87.753  94.118  64.680  1.00  5.01           C
ATOM   1358  HB1 LEU A  84      88.150  94.914  65.311  1.00  5.01           H
ATOM   1359  HB2 LEU A  84      86.753  94.445  64.391  1.00  5.01           H
ATOM   1360  CG  LEU A  84      88.626  94.123  63.401  1.00  5.01           C
ATOM   1361  HG  LEU A  84      88.782  95.176  63.164  1.00  5.01           H
ATOM   1362  CD1 LEU A  84      90.016  93.518  63.573  1.00  5.01           C
ATOM   1363 1HD1 LEU A  84      90.603  93.686  62.670  1.00  5.01           H
ATOM   1364 2HD1 LEU A  84      90.525  93.968  64.422  1.00  5.01           H
ATOM   1365 3HD1 LEU A  84      89.920  92.446  63.724  1.00  5.01           H
ATOM   1366  CD2 LEU A  84      87.964  93.528  62.160  1.00  5.01           C
ATOM   1367 1HD2 LEU A  84      86.965  93.940  62.033  1.00  5.01           H
ATOM   1368 2HD2 LEU A  84      88.560  93.755  61.276  1.00  5.01           H
ATOM   1369 3HD2 LEU A  84      87.897  92.448  62.246  1.00  5.01           H
ATOM   1370  C   LEU A  84      86.590  91.767  65.119  1.00  5.01           C
ATOM   1371  O   LEU A  84      86.680  91.248  64.018  1.00  5.01           O
ATOM   1372  N   GLU A  85      85.618  91.382  65.957  1.00  5.10           N
ATOM   1373  H   GLU A  85      85.909  91.389  66.922  1.00  5.10           H
ATOM   1374  CA  GLU A  85      84.136  91.407  65.796  1.00  5.10           C
ATOM   1375  HA  GLU A  85      83.808  90.788  66.632  1.00  5.10           H
ATOM   1376  CB  GLU A  85      83.566  92.809  66.075  1.00  5.10           C
ATOM   1377  HB1 GLU A  85      82.656  92.964  65.493  1.00  5.10           H
ATOM   1378  HB2 GLU A  85      84.289  93.565  65.766  1.00  5.10           H
ATOM   1379  CG  GLU A  85      83.234  93.001  67.564  1.00  5.10           C
ATOM   1380  HG1 GLU A  85      83.010  94.056  67.733  1.00  5.10           H
ATOM   1381  HG2 GLU A  85      84.113  92.751  68.164  1.00  5.10           H
ATOM   1382  CD  GLU A  85      82.029  92.149  68.002  1.00  5.10           C
ATOM   1383  OE1 GLU A  85      80.885  92.583  67.765  1.00  5.10           O
ATOM   1384  OE2 GLU A  85      82.241  91.057  68.585  1.00  5.10           O
ATOM   1385  C   GLU A  85      83.368  90.686  64.648  1.00  5.10           C
ATOM   1386  O   GLU A  85      82.294  90.125  64.879  1.00  5.10           O
ATOM   1387  N   VAL A  86      83.858  90.668  63.416  1.00  5.17           N
ATOM   1388  H   VAL A  86      84.846  90.881  63.317  1.00  5.17           H
ATOM   1389  CA  VAL A  86      82.999  90.747  62.218  1.00  5.17           C
ATOM   1390  HA  VAL A  86      82.600  91.754  62.314  1.00  5.17           H
ATOM   1391  CB  VAL A  86      83.833  90.751  60.909  1.00  5.17           C
ATOM   1392  HB  VAL A  86      83.549  89.895  60.295  1.00  5.17           H
ATOM   1393  CG1 VAL A  86      83.535  92.038  60.125  1.00  5.17           C
ATOM   1394 1HG1 VAL A  86      84.118  92.038  59.203  1.00  5.17           H
ATOM   1395 2HG1 VAL A  86      82.477  92.100  59.885  1.00  5.17           H
ATOM   1396 3HG1 VAL A  86      83.825  92.906  60.717  1.00  5.17           H
ATOM   1397  CG2 VAL A  86      85.357  90.734  61.076  1.00  5.17           C
ATOM   1398 1HG2 VAL A  86      85.839  90.620  60.104  1.00  5.17           H
ATOM   1399 2HG2 VAL A  86      85.707  91.655  61.540  1.00  5.17           H
ATOM   1400 3HG2 VAL A  86      85.655  89.895  61.700  1.00  5.17           H
ATOM   1401  C   VAL A  86      81.741  89.888  62.031  1.00  5.17           C
ATOM   1402  O   VAL A  86      81.733  88.681  62.210  1.00  5.17           O
ATOM   1403  N   GLY A  87      80.678  90.540  61.551  1.00  5.35           N
ATOM   1404  H   GLY A  87      80.841  91.477  61.225  1.00  5.35           H
ATOM   1405  CA  GLY A  87      79.345  90.289  62.086  1.00  5.35           C
ATOM   1406  HA1 GLY A  87      78.857  91.257  62.191  1.00  5.35           H
ATOM   1407  HA2 GLY A  87      79.464  89.887  63.093  1.00  5.35           H
ATOM   1408  C   GLY A  87      78.392  89.383  61.354  1.00  5.35           C
ATOM   1409  O   GLY A  87      78.677  88.882  60.272  1.00  5.35           O
ATOM   1410  N   PRO A  88      77.208  89.230  61.955  1.00  5.42           N
ATOM   1411  CD  PRO A  88      76.744  89.927  63.158  1.00  5.42           C
ATOM   1412  HD1 PRO A  88      76.753  91.004  62.999  1.00  5.42           H
ATOM   1413  HD2 PRO A  88      77.368  89.676  64.018  1.00  5.42           H
ATOM   1414  CG  PRO A  88      75.308  89.456  63.414  1.00  5.42           C
ATOM   1415  HG1 PRO A  88      74.646  90.290  63.651  1.00  5.42           H
ATOM   1416  HG2 PRO A  88      75.304  88.723  64.223  1.00  5.42           H
ATOM   1417  CB  PRO A  88      74.913  88.779  62.103  1.00  5.42           C
ATOM   1418  HB1 PRO A  88      74.555  89.516  61.385  1.00  5.42           H
ATOM   1419  HB2 PRO A  88      74.160  88.008  62.247  1.00  5.42           H
ATOM   1420  CA  PRO A  88      76.255  88.201  61.660  1.00  5.42           C
ATOM   1421  HA  PRO A  88      76.475  87.398  62.368  1.00  5.42           H
ATOM   1422  C   PRO A  88      76.203  87.545  60.296  1.00  5.42           C
ATOM   1423  O   PRO A  88      75.517  87.924  59.343  1.00  5.42           O
ATOM   1424  N   TYR A  89      76.885  86.427  60.247  1.00  4.91           N
ATOM   1425  H   TYR A  89      77.565  86.229  60.981  1.00  4.91           H
ATOM   1426  CA  TYR A  89      76.594  85.378  59.318  1.00  4.91           C
ATOM   1427  HA  TYR A  89      76.428  85.782  58.361  1.00  4.91           H
ATOM   1428  CB  TYR A  89      77.781  84.413  59.284  1.00  4.91           C
ATOM   1429  HB1 TYR A  89      77.684  83.746  58.443  1.00  4.91           H
ATOM   1430  HB2 TYR A  89      77.685  83.770  60.141  1.00  4.91           H
ATOM   1431  CG  TYR A  89      79.186  84.996  59.352  1.00  4.91           C
ATOM   1432  CD1 TYR A  89      79.489  86.320  58.964  1.00  4.91           C
ATOM   1433  HD1 TYR A  89      78.741  86.969  58.554  1.00  4.91           H
ATOM   1434  CE1 TYR A  89      80.726  86.897  59.279  1.00  4.91           C
ATOM   1435  HE1 TYR A  89      80.921  87.931  59.061  1.00  4.91           H
ATOM   1436  CZ  TYR A  89      81.661  86.157  60.010  1.00  4.91           C
ATOM   1437  OH  TYR A  89      82.781  86.753  60.455  1.00  4.91           O
ATOM   1438  HH  TYR A  89      82.600  87.656  60.739  1.00  4.91           H
ATOM   1439  CE2 TYR A  89      81.383  84.830  60.366  1.00  4.91           C
ATOM   1440  HE2 TYR A  89      82.071  84.322  61.005  1.00  4.91           H
ATOM   1441  CD2 TYR A  89      80.167  84.232  60.002  1.00  4.91           C
ATOM   1442  HD2 TYR A  89      79.942  83.228  60.328  1.00  4.91           H
ATOM   1443  C   TYR A  89      75.304  84.693  59.785  1.00  4.91           C
ATOM   1444  O   TYR A  89      75.310  83.848  60.679  1.00  4.91           O
ATOM   1445  N   SER A  90      74.176  85.157  59.251  1.00  5.00           N
ATOM   1446  H   SER A  90      74.212  86.017  58.734  1.00  5.00           H
ATOM   1447  CA  SER A  90      72.848  84.701  59.636  1.00  5.00           C
ATOM   1448  HA  SER A  90      72.941  84.286  60.639  1.00  5.00           H
ATOM   1449  CB  SER A  90      71.832  85.836  59.809  1.00  5.00           C
ATOM   1450  HB1 SER A  90      71.175  85.589  60.644  1.00  5.00           H
ATOM   1451  HB2 SER A  90      71.205  85.902  58.923  1.00  5.00           H
ATOM   1452  OG  SER A  90      72.461  87.083  60.068  1.00  5.00           O
ATOM   1453  HG  SER A  90      71.763  87.739  60.192  1.00  5.00           H
ATOM   1454  C   SER A  90      72.292  83.575  58.763  1.00  5.00           C
ATOM   1455  O   SER A  90      72.174  83.687  57.538  1.00  5.00           O
ATOM   1456  N   TYR A  91      71.927  82.482  59.424  1.00  4.91           N
ATOM   1457  H   TYR A  91      72.118  82.438  60.421  1.00  4.91           H
ATOM   1458  CA  TYR A  91      71.408  81.276  58.805  1.00  4.91           C
ATOM   1459  HA  TYR A  91      71.227  81.474  57.751  1.00  4.91           H
ATOM   1460  CB  TYR A  91      72.375  80.087  58.908  1.00  4.91           C
ATOM   1461  HB1 TYR A  91      72.261  79.475  58.013  1.00  4.91           H
ATOM   1462  HB2 TYR A  91      72.074  79.466  59.753  1.00  4.91           H
ATOM   1463  CG  TYR A  91      73.839  80.412  59.079  1.00  4.91           C
ATOM   1464  CD1 TYR A  91      74.484  81.291  58.191  1.00  4.91           C
ATOM   1465  HD1 TYR A  91      73.938  81.761  57.392  1.00  4.91           H
ATOM   1466  CE1 TYR A  91      75.842  81.583  58.357  1.00  4.91           C
ATOM   1467  HE1 TYR A  91      76.325  82.255  57.677  1.00  4.91           H
ATOM   1468  CZ  TYR A  91      76.570  80.986  59.404  1.00  4.91           C
ATOM   1469  OH  TYR A  91      77.902  81.220  59.491  1.00  4.91           O
ATOM   1470  HH  TYR A  91      78.340  80.605  60.088  1.00  4.91           H
ATOM   1471  CE2 TYR A  91      75.915  80.120  60.308  1.00  4.91           C
ATOM   1472  HE2 TYR A  91      76.438  79.698  61.145  1.00  4.91           H
ATOM   1473  CD2 TYR A  91      74.552  79.831  60.143  1.00  4.91           C
ATOM   1474  HD2 TYR A  91      74.052  79.178  60.845  1.00  4.91           H
ATOM   1475  C   TYR A  91      70.081  80.881  59.459  1.00  4.91           C
ATOM   1476  O   TYR A  91      69.963  80.769  60.678  1.00  4.91           O
ATOM   1477  N   ARG A  92      69.092  80.636  58.616  1.00  5.05           N
ATOM   1478  H   ARG A  92      69.326  80.706  57.630  1.00  5.05           H
ATOM   1479  CA  ARG A  92      67.773  80.084  58.909  1.00  5.05           C
ATOM   1480  HA  ARG A  92      67.321  80.561  59.780  1.00  5.05           H
ATOM   1481  CB  ARG A  92      66.995  80.434  57.635  1.00  5.05           C
ATOM   1482  HB1 ARG A  92      67.574  80.069  56.784  1.00  5.05           H
ATOM   1483  HB2 ARG A  92      66.980  81.520  57.575  1.00  5.05           H
ATOM   1484  CG  ARG A  92      65.559  79.945  57.436  1.00  5.05           C
ATOM   1485  HG1 ARG A  92      64.987  80.085  58.354  1.00  5.05           H
ATOM   1486  HG2 ARG A  92      65.578  78.883  57.190  1.00  5.05           H
ATOM   1487  CD  ARG A  92      64.885  80.740  56.289  1.00  5.05           C
ATOM   1488  HD1 ARG A  92      64.493  81.667  56.709  1.00  5.05           H
ATOM   1489  HD2 ARG A  92      64.033  80.173  55.910  1.00  5.05           H
ATOM   1490  NE  ARG A  92      65.806  81.102  55.180  1.00  5.05           N
ATOM   1491  HE  ARG A  92      66.260  82.015  55.238  1.00  5.05           H
ATOM   1492  CZ  ARG A  92      66.273  80.309  54.236  1.00  5.05           C
ATOM   1493  NH1 ARG A  92      65.835  79.095  54.100  1.00  5.05           N
ATOM   1494 1HH1 ARG A  92      65.156  78.743  54.740  1.00  5.05           H
ATOM   1495 2HH1 ARG A  92      66.251  78.458  53.423  1.00  5.05           H
ATOM   1496  NH2 ARG A  92      67.201  80.697  53.417  1.00  5.05           N
ATOM   1497 1HH2 ARG A  92      67.525  81.663  53.474  1.00  5.05           H
ATOM   1498 2HH2 ARG A  92      67.538  80.070  52.716  1.00  5.05           H
ATOM   1499  C   ARG A  92      67.895  78.588  59.143  1.00  5.05           C
ATOM   1500  O   ARG A  92      68.468  77.889  58.315  1.00  5.05           O
ATOM   1501  N   GLU A  93      67.403  78.095  60.269  1.00  4.95           N
ATOM   1502  H   GLU A  93      66.954  78.720  60.929  1.00  4.95           H
ATOM   1503  CA  GLU A  93      67.410  76.661  60.580  1.00  4.95           C
ATOM   1504  HA  GLU A  93      68.412  76.308  60.396  1.00  4.95           H
ATOM   1505  CB  GLU A  93      67.083  76.486  62.086  1.00  4.95           C
ATOM   1506  HB1 GLU A  93      66.071  76.098  62.214  1.00  4.95           H
ATOM   1507  HB2 GLU A  93      67.096  77.468  62.556  1.00  4.95           H
ATOM   1508  CG  GLU A  93      68.079  75.638  62.896  1.00  4.95           C
ATOM   1509  HG1 GLU A  93      68.199  76.108  63.876  1.00  4.95           H
ATOM   1510  HG2 GLU A  93      69.060  75.663  62.419  1.00  4.95           H
ATOM   1511  CD  GLU A  93      67.618  74.190  63.097  1.00  4.95           C
ATOM   1512  OE1 GLU A  93      67.215  73.848  64.232  1.00  4.95           O
ATOM   1513  OE2 GLU A  93      67.674  73.423  62.110  1.00  4.95           O
ATOM   1514  C   GLU A  93      66.416  75.885  59.689  1.00  4.95           C
ATOM   1515  O   GLU A  93      65.507  76.474  59.093  1.00  4.95           O
ATOM   1516  N   THR A  94      66.484  74.550  59.688  1.00  5.07           N
ATOM   1517  H   THR A  94      67.242  74.118  60.215  1.00  5.07           H
ATOM   1518  CA  THR A  94      65.240  73.770  59.545  1.00  5.07           C
ATOM   1519  HA  THR A  94      64.468  74.402  59.983  1.00  5.07           H
ATOM   1520  CB  THR A  94      64.750  73.586  58.095  1.00  5.07           C
ATOM   1521  HB  THR A  94      64.571  74.576  57.675  1.00  5.07           H
ATOM   1522  CG2 THR A  94      65.681  72.869  57.131  1.00  5.07           C
ATOM   1523 1HG2 THR A  94      66.504  73.543  56.910  1.00  5.07           H
ATOM   1524 2HG2 THR A  94      66.038  71.943  57.578  1.00  5.07           H
ATOM   1525 3HG2 THR A  94      65.150  72.649  56.205  1.00  5.07           H
ATOM   1526  OG1 THR A  94      63.515  72.908  58.062  1.00  5.07           O
ATOM   1527  HG1 THR A  94      62.833  73.502  58.387  1.00  5.07           H
ATOM   1528  C   THR A  94      65.237  72.517  60.417  1.00  5.07           C
ATOM   1529  O   THR A  94      66.043  71.605  60.231  1.00  5.07           O
ATOM   1530  N   MET A  95      64.332  72.536  61.409  1.00  5.01           N
ATOM   1531  H   MET A  95      63.688  73.309  61.438  1.00  5.01           H
ATOM   1532  CA  MET A  95      64.318  71.633  62.557  1.00  5.01           C
ATOM   1533  HA  MET A  95      65.287  71.138  62.605  1.00  5.01           H
ATOM   1534  CB  MET A  95      64.130  72.430  63.861  1.00  5.01           C
ATOM   1535  HB1 MET A  95      63.099  72.778  63.939  1.00  5.01           H
ATOM   1536  HB2 MET A  95      64.783  73.299  63.850  1.00  5.01           H
ATOM   1537  CG  MET A  95      64.472  71.551  65.075  1.00  5.01           C
ATOM   1538  HG1 MET A  95      65.542  71.346  65.038  1.00  5.01           H
ATOM   1539  HG2 MET A  95      63.949  70.601  64.980  1.00  5.01           H
ATOM   1540  SD  MET A  95      64.061  72.219  66.717  1.00  5.01           S
ATOM   1541  CE  MET A  95      65.146  73.677  66.720  1.00  5.01           C
ATOM   1542  HE1 MET A  95      65.064  74.201  67.671  1.00  5.01           H
ATOM   1543  HE2 MET A  95      66.181  73.370  66.562  1.00  5.01           H
ATOM   1544  HE3 MET A  95      64.865  74.355  65.914  1.00  5.01           H
ATOM   1545  C   MET A  95      63.216  70.597  62.433  1.00  5.01           C
ATOM   1546  O   MET A  95      62.033  70.924  62.344  1.00  5.01           O
ATOM   1547  N   ARG A  96      63.603  69.329  62.551  1.00  5.04           N
ATOM   1548  H   ARG A  96      64.601  69.148  62.635  1.00  5.04           H
ATOM   1549  CA  ARG A  96      62.670  68.199  62.531  1.00  5.04           C
ATOM   1550  HA  ARG A  96      61.667  68.549  62.788  1.00  5.04           H
ATOM   1551  CB  ARG A  96      62.628  67.679  61.084  1.00  5.04           C
ATOM   1552  HB1 ARG A  96      63.627  67.377  60.766  1.00  5.04           H
ATOM   1553  HB2 ARG A  96      62.295  68.497  60.440  1.00  5.04           H
ATOM   1554  CG  ARG A  96      61.674  66.499  60.904  1.00  5.04           C
ATOM   1555  HG1 ARG A  96      60.758  66.689  61.458  1.00  5.04           H
ATOM   1556  HG2 ARG A  96      62.154  65.601  61.291  1.00  5.04           H
ATOM   1557  CD  ARG A  96      61.325  66.282  59.436  1.00  5.04           C
ATOM   1558  HD1 ARG A  96      62.247  66.234  58.854  1.00  5.04           H
ATOM   1559  HD2 ARG A  96      60.738  67.133  59.083  1.00  5.04           H
ATOM   1560  NE  ARG A  96      60.593  65.017  59.275  1.00  5.04           N
ATOM   1561  HE  ARG A  96      61.024  64.193  59.685  1.00  5.04           H
ATOM   1562  CZ  ARG A  96      59.397  64.840  58.755  1.00  5.04           C
ATOM   1563  NH1 ARG A  96      58.614  65.827  58.422  1.00  5.04           N
ATOM   1564 1HH1 ARG A  96      58.808  66.722  58.885  1.00  5.04           H
ATOM   1565 2HH1 ARG A  96      57.689  65.676  58.085  1.00  5.04           H
ATOM   1566  NH2 ARG A  96      58.976  63.624  58.551  1.00  5.04           N
ATOM   1567 1HH2 ARG A  96      59.576  62.849  58.846  1.00  5.04           H
ATOM   1568 2HH2 ARG A  96      58.085  63.452  58.139  1.00  5.04           H
ATOM   1569  C   ARG A  96      63.055  67.151  63.562  1.00  5.04           C
ATOM   1570  O   ARG A  96      64.161  67.187  64.102  1.00  5.04           O
ATOM   1571  N   LYS A  97      62.137  66.250  63.906  1.00  5.08           N
ATOM   1572  H   LYS A  97      61.202  66.349  63.531  1.00  5.08           H
ATOM   1573  CA  LYS A  97      62.414  65.207  64.903  1.00  5.08           C
ATOM   1574  HA  LYS A  97      63.469  65.198  65.175  1.00  5.08           H
ATOM   1575  CB  LYS A  97      61.604  65.541  66.170  1.00  5.08           C
ATOM   1576  HB1 LYS A  97      61.594  64.654  66.804  1.00  5.08           H
ATOM   1577  HB2 LYS A  97      60.568  65.761  65.915  1.00  5.08           H
ATOM   1578  CG  LYS A  97      62.196  66.692  67.001  1.00  5.08           C
ATOM   1579  HG1 LYS A  97      63.270  66.574  67.004  1.00  5.08           H
ATOM   1580  HG2 LYS A  97      61.827  66.561  68.018  1.00  5.08           H
ATOM   1581  CD  LYS A  97      61.940  68.140  66.552  1.00  5.08           C
ATOM   1582  HD1 LYS A  97      60.921  68.260  66.192  1.00  5.08           H
ATOM   1583  HD2 LYS A  97      62.607  68.397  65.736  1.00  5.08           H
ATOM   1584  CE  LYS A  97      62.239  69.123  67.692  1.00  5.08           C
ATOM   1585  HE1 LYS A  97      62.198  70.136  67.284  1.00  5.08           H
ATOM   1586  HE2 LYS A  97      63.250  68.941  68.059  1.00  5.08           H
ATOM   1587  NZ  LYS A  97      61.264  68.992  68.798  1.00  5.08           N
ATOM   1588  HZ1 LYS A  97      61.365  69.718  69.489  1.00  5.08           H
ATOM   1589  HZ2 LYS A  97      60.325  69.035  68.408  1.00  5.08           H
ATOM   1590  HZ3 LYS A  97      61.321  68.080  69.234  1.00  5.08           H
ATOM   1591  C   LYS A  97      62.110  63.811  64.378  1.00  5.08           C
ATOM   1592  O   LYS A  97      60.952  63.400  64.386  1.00  5.08           O
ATOM   1593  N   GLU A  98      63.150  63.090  63.961  1.00  5.27           N
ATOM   1594  H   GLU A  98      64.075  63.457  64.146  1.00  5.27           H
ATOM   1595  CA  GLU A  98      63.080  61.730  63.421  1.00  5.27           C
ATOM   1596  HA  GLU A  98      62.020  61.531  63.266  1.00  5.27           H
ATOM   1597  CB  GLU A  98      63.710  61.663  62.011  1.00  5.27           C
ATOM   1598  HB1 GLU A  98      64.586  61.015  62.033  1.00  5.27           H
ATOM   1599  HB2 GLU A  98      64.051  62.653  61.702  1.00  5.27           H
ATOM   1600  CG  GLU A  98      62.714  61.135  60.950  1.00  5.27           C
ATOM   1601  HG1 GLU A  98      62.358  60.153  61.271  1.00  5.27           H
ATOM   1602  HG2 GLU A  98      63.264  60.996  60.017  1.00  5.27           H
ATOM   1603  CD  GLU A  98      61.498  62.050  60.671  1.00  5.27           C
ATOM   1604  OE1 GLU A  98      60.634  61.719  59.832  1.00  5.27           O
ATOM   1605  OE2 GLU A  98      61.369  63.137  61.272  1.00  5.27           O
ATOM   1606  C   GLU A  98      63.466  60.629  64.436  1.00  5.27           C
ATOM   1607  O   GLU A  98      63.496  60.875  65.645  1.00  5.27           O
ATOM   1608  N   ASN A  99      63.634  59.389  63.955  1.00  5.36           N
ATOM   1609  H   ASN A  99      63.669  59.307  62.950  1.00  5.36           H
ATOM   1610  CA  ASN A  99      63.442  58.127  64.691  1.00  5.36           C
ATOM   1611  HA  ASN A  99      63.546  57.326  63.958  1.00  5.36           H
ATOM   1612  CB  ASN A  99      64.556  57.901  65.733  1.00  5.36           C
ATOM   1613  HB1 ASN A  99      64.299  57.044  66.355  1.00  5.36           H
ATOM   1614  HB2 ASN A  99      64.663  58.765  66.386  1.00  5.36           H
ATOM   1615  CG  ASN A  99      65.894  57.626  65.070  1.00  5.36           C
ATOM   1616  OD1 ASN A  99      66.724  58.495  64.871  1.00  5.36           O
ATOM   1617  ND2 ASN A  99      66.146  56.392  64.698  1.00  5.36           N
ATOM   1618 1HD2 ASN A  99      65.472  55.669  64.871  1.00  5.36           H
ATOM   1619 2HD2 ASN A  99      67.020  56.233  64.236  1.00  5.36           H
ATOM   1620  C   ASN A  99      61.995  57.971  65.207  1.00  5.36           C
ATOM   1621  O   ASN A  99      61.184  57.490  64.420  1.00  5.36           O
ATOM   1622  N   LEU A 100      61.667  58.360  66.454  1.00  5.41           N
ATOM   1623  H   LEU A 100      62.435  58.590  67.071  1.00  5.41           H
ATOM   1624  CA  LEU A 100      60.335  58.775  66.959  1.00  5.41           C
ATOM   1625  HA  LEU A 100      60.485  59.787  67.336  1.00  5.41           H
ATOM   1626  CB  LEU A 100      59.213  58.890  65.887  1.00  5.41           C
ATOM   1627  HB1 LEU A 100      59.009  57.902  65.475  1.00  5.41           H
ATOM   1628  HB2 LEU A 100      59.599  59.512  65.078  1.00  5.41           H
ATOM   1629  CG  LEU A 100      57.845  59.498  66.289  1.00  5.41           C
ATOM   1630  HG  LEU A 100      57.328  59.723  65.356  1.00  5.41           H
ATOM   1631  CD1 LEU A 100      56.939  58.529  67.055  1.00  5.41           C
ATOM   1632 1HD1 LEU A 100      55.944  58.963  67.156  1.00  5.41           H
ATOM   1633 2HD1 LEU A 100      56.846  57.593  66.504  1.00  5.41           H
ATOM   1634 3HD1 LEU A 100      57.327  58.327  68.049  1.00  5.41           H
ATOM   1635  CD2 LEU A 100      57.964  60.818  67.053  1.00  5.41           C
ATOM   1636 1HD2 LEU A 100      56.971  61.248  67.195  1.00  5.41           H
ATOM   1637 2HD2 LEU A 100      58.414  60.649  68.031  1.00  5.41           H
ATOM   1638 3HD2 LEU A 100      58.578  61.518  66.488  1.00  5.41           H
ATOM   1639  C   LEU A 100      59.888  57.965  68.184  1.00  5.41           C
ATOM   1640  O   LEU A 100      59.697  58.527  69.263  1.00  5.41           O
ATOM   1641  N   MET A 101      59.744  56.649  67.990  1.00  5.33           N
ATOM   1642  H   MET A 101      59.922  56.327  67.051  1.00  5.33           H
ATOM   1643  CA  MET A 101      59.516  55.624  69.022  1.00  5.33           C
ATOM   1644  HA  MET A 101      58.967  54.800  68.567  1.00  5.33           H
ATOM   1645  CB  MET A 101      60.886  55.075  69.458  1.00  5.33           C
ATOM   1646  HB1 MET A 101      60.750  54.405  70.308  1.00  5.33           H
ATOM   1647  HB2 MET A 101      61.492  55.917  69.780  1.00  5.33           H
ATOM   1648  CG  MET A 101      61.666  54.321  68.376  1.00  5.33           C
ATOM   1649  HG1 MET A 101      61.552  54.835  67.423  1.00  5.33           H
ATOM   1650  HG2 MET A 101      61.243  53.321  68.275  1.00  5.33           H
ATOM   1651  SD  MET A 101      63.451  54.181  68.701  1.00  5.33           S
ATOM   1652  CE  MET A 101      63.467  53.515  70.392  1.00  5.33           C
ATOM   1653  HE1 MET A 101      64.494  53.310  70.694  1.00  5.33           H
ATOM   1654  HE2 MET A 101      63.040  54.240  71.084  1.00  5.33           H
ATOM   1655  HE3 MET A 101      62.886  52.594  70.432  1.00  5.33           H
ATOM   1656  C   MET A 101      58.716  56.032  70.280  1.00  5.33           C
ATOM   1657  O   MET A 101      59.281  56.390  71.311  1.00  5.33           O
ATOM   1658  N   GLU A 102      57.395  55.882  70.227  1.00  5.42           N
ATOM   1659  H   GLU A 102      56.992  55.631  69.342  1.00  5.42           H
ATOM   1660  CA  GLU A 102      56.547  55.622  71.409  1.00  5.42           C
ATOM   1661  HA  GLU A 102      56.533  56.488  72.073  1.00  5.42           H
ATOM   1662  CB  GLU A 102      55.142  55.376  70.811  1.00  5.42           C
ATOM   1663  HB1 GLU A 102      55.230  54.595  70.053  1.00  5.42           H
ATOM   1664  HB2 GLU A 102      54.822  56.285  70.297  1.00  5.42           H
ATOM   1665  CG  GLU A 102      54.017  54.946  71.757  1.00  5.42           C
ATOM   1666  HG1 GLU A 102      54.317  54.060  72.321  1.00  5.42           H
ATOM   1667  HG2 GLU A 102      53.148  54.673  71.156  1.00  5.42           H
ATOM   1668  CD  GLU A 102      53.641  56.072  72.710  1.00  5.42           C
ATOM   1669  OE1 GLU A 102      54.465  56.393  73.587  1.00  5.42           O
ATOM   1670  OE2 GLU A 102      52.526  56.637  72.607  1.00  5.42           O
ATOM   1671  C   GLU A 102      57.038  54.393  72.188  1.00  5.42           C
ATOM   1672  O   GLU A 102      57.524  53.446  71.557  1.00  5.42           O
ATOM   1673  N   GLN A 103      56.898  54.368  73.523  1.00  5.65           N
ATOM   1674  H   GLN A 103      56.503  55.181  73.988  1.00  5.65           H
ATOM   1675  CA  GLN A 103      57.389  53.225  74.312  1.00  5.65           C
ATOM   1676  HA  GLN A 103      57.473  52.374  73.636  1.00  5.65           H
ATOM   1677  CB  GLN A 103      58.822  53.506  74.805  1.00  5.65           C
ATOM   1678  HB1 GLN A 103      59.072  52.766  75.561  1.00  5.65           H
ATOM   1679  HB2 GLN A 103      58.861  54.496  75.258  1.00  5.65           H
ATOM   1680  CG  GLN A 103      59.863  53.408  73.671  1.00  5.65           C
ATOM   1681  HG1 GLN A 103      59.709  54.230  72.972  1.00  5.65           H
ATOM   1682  HG2 GLN A 103      59.722  52.468  73.140  1.00  5.65           H
ATOM   1683  CD  GLN A 103      61.310  53.460  74.148  1.00  5.65           C
ATOM   1684  OE1 GLN A 103      62.158  54.131  73.585  1.00  5.65           O
ATOM   1685  NE2 GLN A 103      61.687  52.748  75.188  1.00  5.65           N
ATOM   1686 1HE2 GLN A 103      61.044  52.133  75.655  1.00  5.65           H
ATOM   1687 2HE2 GLN A 103      62.648  52.856  75.461  1.00  5.65           H
ATOM   1688  C   GLN A 103      56.476  52.668  75.408  1.00  5.65           C
ATOM   1689  O   GLN A 103      55.763  51.703  75.145  1.00  5.65           O
ATOM   1690  N   ASN A 104      56.580  53.132  76.658  1.00  6.03           N
ATOM   1691  H   ASN A 104      57.143  53.952  76.816  1.00  6.03           H
ATOM   1692  CA  ASN A 104      56.087  52.359  77.806  1.00  6.03           C
ATOM   1693  HA  ASN A 104      55.467  51.538  77.444  1.00  6.03           H
ATOM   1694  CB  ASN A 104      57.268  51.714  78.566  1.00  6.03           C
ATOM   1695  HB1 ASN A 104      56.883  51.170  79.429  1.00  6.03           H
ATOM   1696  HB2 ASN A 104      57.932  52.497  78.923  1.00  6.03           H
ATOM   1697  CG  ASN A 104      58.086  50.735  77.735  1.00  6.03           C
ATOM   1698  OD1 ASN A 104      59.234  50.980  77.404  1.00  6.03           O
ATOM   1699  ND2 ASN A 104      57.548  49.586  77.391  1.00  6.03           N
ATOM   1700 1HD2 ASN A 104      56.572  49.411  77.539  1.00  6.03           H
ATOM   1701 2HD2 ASN A 104      58.107  48.989  76.808  1.00  6.03           H
ATOM   1702  C   ASN A 104      55.122  53.171  78.677  1.00  6.03           C
ATOM   1703  O   ASN A 104      54.006  53.432  78.243  1.00  6.03           O
ATOM   1704  N   SER A 105      55.511  53.562  79.896  1.00  6.28           N
ATOM   1705  H   SER A 105      56.406  53.266  80.252  1.00  6.28           H
ATOM   1706  CA  SER A 105      54.639  54.348  80.776  1.00  6.28           C
ATOM   1707  HA  SER A 105      53.728  53.783  80.976  1.00  6.28           H
ATOM   1708  CB  SER A 105      55.341  54.639  82.115  1.00  6.28           C
ATOM   1709  HB1 SER A 105      54.661  55.191  82.762  1.00  6.28           H
ATOM   1710  HB2 SER A 105      56.224  55.258  81.946  1.00  6.28           H
ATOM   1711  OG  SER A 105      55.740  53.451  82.773  1.00  6.28           O
ATOM   1712  HG  SER A 105      55.969  53.676  83.683  1.00  6.28           H
ATOM   1713  C   SER A 105      54.241  55.678  80.153  1.00  6.28           C
ATOM   1714  O   SER A 105      53.051  55.971  80.022  1.00  6.28           O
ATOM   1715  N   ARG A 106      55.252  56.442  79.714  1.00  5.84           N
ATOM   1716  H   ARG A 106      56.193  56.232  80.009  1.00  5.84           H
ATOM   1717  CA  ARG A 106      55.048  57.576  78.826  1.00  5.84           C
ATOM   1718  HA  ARG A 106      54.426  57.197  78.025  1.00  5.84           H
ATOM   1719  CB  ARG A 106      54.342  58.722  79.580  1.00  5.84           C
ATOM   1720  HB1 ARG A 106      54.903  59.651  79.504  1.00  5.84           H
ATOM   1721  HB2 ARG A 106      54.340  58.509  80.651  1.00  5.84           H
ATOM   1722  CG  ARG A 106      52.895  58.990  79.135  1.00  5.84           C
ATOM   1723  HG1 ARG A 106      52.775  60.069  79.063  1.00  5.84           H
ATOM   1724  HG2 ARG A 106      52.284  58.627  79.958  1.00  5.84           H
ATOM   1725  CD  ARG A 106      52.289  58.344  77.870  1.00  5.84           C
ATOM   1726  HD1 ARG A 106      51.230  58.605  77.844  1.00  5.84           H
ATOM   1727  HD2 ARG A 106      52.345  57.259  77.964  1.00  5.84           H
ATOM   1728  NE  ARG A 106      52.897  58.771  76.590  1.00  5.84           N
ATOM   1729  HE  ARG A 106      53.614  59.479  76.588  1.00  5.84           H
ATOM   1730  CZ  ARG A 106      52.571  58.304  75.397  1.00  5.84           C
ATOM   1731  NH1 ARG A 106      51.780  57.281  75.225  1.00  5.84           N
ATOM   1732 1HH1 ARG A 106      51.578  56.688  76.002  1.00  5.84           H
ATOM   1733 2HH1 ARG A 106      51.820  56.885  74.284  1.00  5.84           H
ATOM   1734  NH2 ARG A 106      53.018  58.859  74.317  1.00  5.84           N
ATOM   1735 1HH2 ARG A 106      53.735  59.574  74.366  1.00  5.84           H
ATOM   1736 2HH2 ARG A 106      53.001  58.259  73.495  1.00  5.84           H
ATOM   1737  C   ARG A 106      56.259  58.095  78.053  1.00  5.84           C
ATOM   1738  O   ARG A 106      56.166  59.205  77.548  1.00  5.84           O
ATOM   1739  N   TYR A 107      57.352  57.361  77.881  1.00  5.26           N
ATOM   1740  H   TYR A 107      57.480  56.485  78.350  1.00  5.26           H
ATOM   1741  CA  TYR A 107      58.445  57.925  77.091  1.00  5.26           C
ATOM   1742  HA  TYR A 107      58.494  58.986  77.342  1.00  5.26           H
ATOM   1743  CB  TYR A 107      59.818  57.395  77.541  1.00  5.26           C
ATOM   1744  HB1 TYR A 107      60.279  58.163  78.165  1.00  5.26           H
ATOM   1745  HB2 TYR A 107      60.438  57.301  76.653  1.00  5.26           H
ATOM   1746  CG  TYR A 107      59.901  56.087  78.307  1.00  5.26           C
ATOM   1747  CD1 TYR A 107      59.654  56.051  79.694  1.00  5.26           C
ATOM   1748  HD1 TYR A 107      59.370  56.959  80.215  1.00  5.26           H
ATOM   1749  CE1 TYR A 107      59.823  54.852  80.415  1.00  5.26           C
ATOM   1750  HE1 TYR A 107      59.646  54.826  81.480  1.00  5.26           H
ATOM   1751  CZ  TYR A 107      60.254  53.688  79.746  1.00  5.26           C
ATOM   1752  OH  TYR A 107      60.382  52.512  80.412  1.00  5.26           O
ATOM   1753  HH  TYR A 107      60.605  51.804  79.803  1.00  5.26           H
ATOM   1754  CE2 TYR A 107      60.521  53.732  78.362  1.00  5.26           C
ATOM   1755  HE2 TYR A 107      60.874  52.849  77.856  1.00  5.26           H
ATOM   1756  CD2 TYR A 107      60.350  54.930  77.649  1.00  5.26           C
ATOM   1757  HD2 TYR A 107      60.600  54.980  76.598  1.00  5.26           H
ATOM   1758  C   TYR A 107      58.267  57.885  75.564  1.00  5.26           C
ATOM   1759  O   TYR A 107      57.728  56.928  74.999  1.00  5.26           O
ATOM   1760  N   LEU A 108      58.850  58.917  74.931  1.00  5.06           N
ATOM   1761  H   LEU A 108      59.337  59.595  75.510  1.00  5.06           H
ATOM   1762  CA  LEU A 108      59.004  59.099  73.487  1.00  5.06           C
ATOM   1763  HA  LEU A 108      58.665  58.194  72.982  1.00  5.06           H
ATOM   1764  CB  LEU A 108      58.138  60.288  73.033  1.00  5.06           C
ATOM   1765  HB1 LEU A 108      58.566  61.191  73.471  1.00  5.06           H
ATOM   1766  HB2 LEU A 108      57.134  60.141  73.427  1.00  5.06           H
ATOM   1767  CG  LEU A 108      57.998  60.514  71.517  1.00  5.06           C
ATOM   1768  HG  LEU A 108      58.980  60.523  71.046  1.00  5.06           H
ATOM   1769  CD1 LEU A 108      57.114  59.446  70.883  1.00  5.06           C
ATOM   1770 1HD1 LEU A 108      56.980  59.660  69.827  1.00  5.06           H
ATOM   1771 2HD1 LEU A 108      57.598  58.480  70.982  1.00  5.06           H
ATOM   1772 3HD1 LEU A 108      56.140  59.409  71.373  1.00  5.06           H
ATOM   1773  CD2 LEU A 108      57.325  61.867  71.270  1.00  5.06           C
ATOM   1774 1HD2 LEU A 108      57.268  62.054  70.197  1.00  5.06           H
ATOM   1775 2HD2 LEU A 108      56.316  61.853  71.687  1.00  5.06           H
ATOM   1776 3HD2 LEU A 108      57.902  62.663  71.740  1.00  5.06           H
ATOM   1777  C   LEU A 108      60.484  59.316  73.144  1.00  5.06           C
ATOM   1778  O   LEU A 108      61.176  60.033  73.870  1.00  5.06           O
ATOM   1779  N   SER A 109      60.979  58.745  72.042  1.00  4.93           N
ATOM   1780  H   SER A 109      60.362  58.182  71.462  1.00  4.93           H
ATOM   1781  CA  SER A 109      62.431  58.564  71.874  1.00  4.93           C
ATOM   1782  HA  SER A 109      62.960  59.238  72.546  1.00  4.93           H
ATOM   1783  CB  SER A 109      62.842  57.150  72.270  1.00  4.93           C
ATOM   1784  HB1 SER A 109      63.926  57.065  72.206  1.00  4.93           H
ATOM   1785  HB2 SER A 109      62.389  56.433  71.591  1.00  4.93           H
ATOM   1786  OG  SER A 109      62.410  56.864  73.585  1.00  4.93           O
ATOM   1787  HG  SER A 109      62.252  55.905  73.602  1.00  4.93           H
ATOM   1788  C   SER A 109      62.910  58.875  70.451  1.00  4.93           C
ATOM   1789  O   SER A 109      62.515  58.278  69.439  1.00  4.93           O
ATOM   1790  N   TYR A 110      63.766  59.887  70.369  1.00  4.89           N
ATOM   1791  H   TYR A 110      64.222  60.220  71.210  1.00  4.89           H
ATOM   1792  CA  TYR A 110      63.882  60.676  69.145  1.00  4.89           C
ATOM   1793  HA  TYR A 110      63.628  60.047  68.293  1.00  4.89           H
ATOM   1794  CB  TYR A 110      62.847  61.816  69.192  1.00  4.89           C
ATOM   1795  HB1 TYR A 110      62.011  61.547  69.841  1.00  4.89           H
ATOM   1796  HB2 TYR A 110      62.431  61.925  68.189  1.00  4.89           H
ATOM   1797  CG  TYR A 110      63.403  63.155  69.623  1.00  4.89           C
ATOM   1798  CD1 TYR A 110      63.782  64.062  68.625  1.00  4.89           C
ATOM   1799  HD1 TYR A 110      63.636  63.809  67.584  1.00  4.89           H
ATOM   1800  CE1 TYR A 110      64.405  65.264  68.978  1.00  4.89           C
ATOM   1801  HE1 TYR A 110      64.756  65.946  68.231  1.00  4.89           H
ATOM   1802  CZ  TYR A 110      64.608  65.593  70.322  1.00  4.89           C
ATOM   1803  OH  TYR A 110      65.163  66.801  70.573  1.00  4.89           O
ATOM   1804  HH  TYR A 110      65.282  67.020  71.506  1.00  4.89           H
ATOM   1805  CE2 TYR A 110      64.222  64.692  71.336  1.00  4.89           C
ATOM   1806  HE2 TYR A 110      64.409  64.936  72.369  1.00  4.89           H
ATOM   1807  CD2 TYR A 110      63.629  63.461  70.981  1.00  4.89           C
ATOM   1808  HD2 TYR A 110      63.368  62.736  71.741  1.00  4.89           H
ATOM   1809  C   TYR A 110      65.321  61.151  68.921  1.00  4.89           C
ATOM   1810  O   TYR A 110      66.144  61.201  69.843  1.00  4.89           O
ATOM   1811  N   GLY A 111      65.599  61.563  67.685  1.00  4.77           N
ATOM   1812  H   GLY A 111      64.881  61.464  66.970  1.00  4.77           H
ATOM   1813  CA  GLY A 111      66.748  62.400  67.359  1.00  4.77           C
ATOM   1814  HA1 GLY A 111      67.437  61.846  66.722  1.00  4.77           H
ATOM   1815  HA2 GLY A 111      67.276  62.697  68.266  1.00  4.77           H
ATOM   1816  C   GLY A 111      66.287  63.636  66.618  1.00  4.77           C
ATOM   1817  O   GLY A 111      65.407  63.573  65.764  1.00  4.77           O
ATOM   1818  N   LYS A 112      66.844  64.793  66.966  1.00  4.81           N
ATOM   1819  H   LYS A 112      67.530  64.802  67.704  1.00  4.81           H
ATOM   1820  CA  LYS A 112      66.626  65.995  66.159  1.00  4.81           C
ATOM   1821  HA  LYS A 112      65.564  66.052  65.922  1.00  4.81           H
ATOM   1822  CB  LYS A 112      66.978  67.241  67.008  1.00  4.81           C
ATOM   1823  HB1 LYS A 112      68.052  67.343  67.088  1.00  4.81           H
ATOM   1824  HB2 LYS A 112      66.621  67.070  68.022  1.00  4.81           H
ATOM   1825  CG  LYS A 112      66.379  68.578  66.526  1.00  4.81           C
ATOM   1826  HG1 LYS A 112      65.302  68.470  66.392  1.00  4.81           H
ATOM   1827  HG2 LYS A 112      66.819  68.841  65.565  1.00  4.81           H
ATOM   1828  CD  LYS A 112      66.651  69.736  67.509  1.00  4.81           C
ATOM   1829  HD1 LYS A 112      66.403  70.678  67.024  1.00  4.81           H
ATOM   1830  HD2 LYS A 112      67.714  69.769  67.741  1.00  4.81           H
ATOM   1831  CE  LYS A 112      65.845  69.605  68.811  1.00  4.81           C
ATOM   1832  HE1 LYS A 112      66.074  68.636  69.265  1.00  4.81           H
ATOM   1833  HE2 LYS A 112      64.781  69.634  68.580  1.00  4.81           H
ATOM   1834  NZ  LYS A 112      66.170  70.659  69.799  1.00  4.81           N
ATOM   1835  HZ1 LYS A 112      65.725  70.424  70.688  1.00  4.81           H
ATOM   1836  HZ2 LYS A 112      67.162  70.647  69.999  1.00  4.81           H
ATOM   1837  HZ3 LYS A 112      65.855  71.581  69.525  1.00  4.81           H
ATOM   1838  C   LYS A 112      67.348  65.834  64.814  1.00  4.81           C
ATOM   1839  O   LYS A 112      68.155  64.929  64.619  1.00  4.81           O
ATOM   1840  N   TYR A 113      67.062  66.744  63.918  1.00  4.93           N
ATOM   1841  H   TYR A 113      66.264  67.337  64.112  1.00  4.93           H
ATOM   1842  CA  TYR A 113      67.731  67.007  62.663  1.00  4.93           C
ATOM   1843  HA  TYR A 113      68.745  66.628  62.651  1.00  4.93           H
ATOM   1844  CB  TYR A 113      66.907  66.356  61.543  1.00  4.93           C
ATOM   1845  HB1 TYR A 113      65.846  66.495  61.757  1.00  4.93           H
ATOM   1846  HB2 TYR A 113      67.093  65.281  61.559  1.00  4.93           H
ATOM   1847  CG  TYR A 113      67.153  66.878  60.142  1.00  4.93           C
ATOM   1848  CD1 TYR A 113      68.061  66.222  59.289  1.00  4.93           C
ATOM   1849  HD1 TYR A 113      68.636  65.379  59.649  1.00  4.93           H
ATOM   1850  CE1 TYR A 113      68.206  66.648  57.957  1.00  4.93           C
ATOM   1851  HE1 TYR A 113      68.880  66.131  57.293  1.00  4.93           H
ATOM   1852  CZ  TYR A 113      67.456  67.744  57.483  1.00  4.93           C
ATOM   1853  OH  TYR A 113      67.572  68.156  56.194  1.00  4.93           O
ATOM   1854  HH  TYR A 113      66.944  68.862  56.036  1.00  4.93           H
ATOM   1855  CE2 TYR A 113      66.573  68.426  58.345  1.00  4.93           C
ATOM   1856  HE2 TYR A 113      66.023  69.292  58.009  1.00  4.93           H
ATOM   1857  CD2 TYR A 113      66.423  67.989  59.671  1.00  4.93           C
ATOM   1858  HD2 TYR A 113      65.754  68.530  60.328  1.00  4.93           H
ATOM   1859  C   TYR A 113      67.719  68.529  62.606  1.00  4.93           C
ATOM   1860  O   TYR A 113      66.633  69.118  62.620  1.00  4.93           O
ATOM   1861  N   THR A 114      68.888  69.155  62.693  1.00  4.88           N
ATOM   1862  H   THR A 114      69.743  68.615  62.697  1.00  4.88           H
ATOM   1863  CA  THR A 114      69.008  70.557  62.290  1.00  4.88           C
ATOM   1864  HA  THR A 114      68.125  71.132  62.573  1.00  4.88           H
ATOM   1865  CB  THR A 114      70.276  71.221  62.863  1.00  4.88           C
ATOM   1866  HB  THR A 114      70.482  72.153  62.335  1.00  4.88           H
ATOM   1867  CG2 THR A 114      70.121  71.582  64.335  1.00  4.88           C
ATOM   1868 1HG2 THR A 114      71.096  71.640  64.816  1.00  4.88           H
ATOM   1869 2HG2 THR A 114      69.630  72.553  64.409  1.00  4.88           H
ATOM   1870 3HG2 THR A 114      69.492  70.852  64.830  1.00  4.88           H
ATOM   1871  OG1 THR A 114      71.404  70.376  62.693  1.00  4.88           O
ATOM   1872  HG1 THR A 114      71.558  70.297  61.737  1.00  4.88           H
ATOM   1873  C   THR A 114      69.194  70.622  60.777  1.00  4.88           C
ATOM   1874  O   THR A 114      69.615  69.648  60.151  1.00  4.88           O
ATOM   1875  N   LYS A 115      69.106  71.823  60.221  1.00  4.84           N
ATOM   1876  H   LYS A 115      68.628  72.542  60.768  1.00  4.84           H
ATOM   1877  CA  LYS A 115      69.916  72.256  59.068  1.00  4.84           C
ATOM   1878  HA  LYS A 115      70.862  71.720  59.052  1.00  4.84           H
ATOM   1879  CB  LYS A 115      69.092  71.940  57.805  1.00  4.84           C
ATOM   1880  HB1 LYS A 115      68.257  72.632  57.821  1.00  4.84           H
ATOM   1881  HB2 LYS A 115      68.684  70.931  57.889  1.00  4.84           H
ATOM   1882  CG  LYS A 115      69.792  72.044  56.435  1.00  4.84           C
ATOM   1883  HG1 LYS A 115      70.454  71.188  56.300  1.00  4.84           H
ATOM   1884  HG2 LYS A 115      70.377  72.956  56.363  1.00  4.84           H
ATOM   1885  CD  LYS A 115      68.733  72.077  55.323  1.00  4.84           C
ATOM   1886  HD1 LYS A 115      68.098  72.948  55.485  1.00  4.84           H
ATOM   1887  HD2 LYS A 115      68.119  71.176  55.379  1.00  4.84           H
ATOM   1888  CE  LYS A 115      69.346  72.201  53.925  1.00  4.84           C
ATOM   1889  HE1 LYS A 115      69.901  71.288  53.698  1.00  4.84           H
ATOM   1890  HE2 LYS A 115      70.049  73.041  53.931  1.00  4.84           H
ATOM   1891  NZ  LYS A 115      68.290  72.446  52.910  1.00  4.84           N
ATOM   1892  HZ1 LYS A 115      68.670  72.575  51.984  1.00  4.84           H
ATOM   1893  HZ2 LYS A 115      67.590  71.722  52.908  1.00  4.84           H
ATOM   1894  HZ3 LYS A 115      67.792  73.314  53.136  1.00  4.84           H
ATOM   1895  C   LYS A 115      70.174  73.756  59.190  1.00  4.84           C
ATOM   1896  O   LYS A 115      69.505  74.429  59.958  1.00  4.84           O
ATOM   1897  N   PHE A 116      71.055  74.320  58.370  1.00  4.74           N
ATOM   1898  H   PHE A 116      71.546  73.747  57.706  1.00  4.74           H
ATOM   1899  CA  PHE A 116      71.271  75.765  58.281  1.00  4.74           C
ATOM   1900  HA  PHE A 116      70.468  76.298  58.790  1.00  4.74           H
ATOM   1901  CB  PHE A 116      72.607  76.117  58.963  1.00  4.74           C
ATOM   1902  HB1 PHE A 116      72.696  77.201  59.017  1.00  4.74           H
ATOM   1903  HB2 PHE A 116      73.422  75.756  58.333  1.00  4.74           H
ATOM   1904  CG  PHE A 116      72.781  75.549  60.364  1.00  4.74           C
ATOM   1905  CD1 PHE A 116      73.796  74.606  60.628  1.00  4.74           C
ATOM   1906  HD1 PHE A 116      74.480  74.308  59.847  1.00  4.74           H
ATOM   1907  CE1 PHE A 116      73.903  74.024  61.904  1.00  4.74           C
ATOM   1908  HE1 PHE A 116      74.664  73.287  62.102  1.00  4.74           H
ATOM   1909  CZ  PHE A 116      72.999  74.377  62.920  1.00  4.74           C
ATOM   1910  HZ  PHE A 116      73.063  73.913  63.893  1.00  4.74           H
ATOM   1911  CE2 PHE A 116      71.995  75.324  62.664  1.00  4.74           C
ATOM   1912  HE2 PHE A 116      71.284  75.579  63.438  1.00  4.74           H
ATOM   1913  CD2 PHE A 116      71.892  75.915  61.393  1.00  4.74           C
ATOM   1914  HD2 PHE A 116      71.093  76.616  61.197  1.00  4.74           H
ATOM   1915  C   PHE A 116      71.273  76.195  56.800  1.00  4.74           C
ATOM   1916  O   PHE A 116      71.794  75.488  55.935  1.00  4.74           O
ATOM   1917  N   GLU A 117      70.687  77.355  56.514  1.00  4.94           N
ATOM   1918  H   GLU A 117      70.161  77.801  57.262  1.00  4.94           H
ATOM   1919  CA  GLU A 117      70.497  77.920  55.178  1.00  4.94           C
ATOM   1920  HA  GLU A 117      71.196  77.448  54.487  1.00  4.94           H
ATOM   1921  CB  GLU A 117      69.076  77.689  54.649  1.00  4.94           C
ATOM   1922  HB1 GLU A 117      68.949  78.323  53.771  1.00  4.94           H
ATOM   1923  HB2 GLU A 117      68.338  77.977  55.400  1.00  4.94           H
ATOM   1924  CG  GLU A 117      68.862  76.229  54.234  1.00  4.94           C
ATOM   1925  HG1 GLU A 117      68.867  75.600  55.128  1.00  4.94           H
ATOM   1926  HG2 GLU A 117      69.694  75.915  53.599  1.00  4.94           H
ATOM   1927  CD  GLU A 117      67.560  75.999  53.458  1.00  4.94           C
ATOM   1928  OE1 GLU A 117      67.034  76.943  52.824  1.00  4.94           O
ATOM   1929  OE2 GLU A 117      67.134  74.820  53.440  1.00  4.94           O
ATOM   1930  C   GLU A 117      70.812  79.425  55.192  1.00  4.94           C
ATOM   1931  O   GLU A 117      70.192  80.195  55.922  1.00  4.94           O
ATOM   1932  N   PHE A 118      71.830  79.859  54.443  1.00  5.08           N
ATOM   1933  H   PHE A 118      72.266  79.201  53.812  1.00  5.08           H
ATOM   1934  CA  PHE A 118      72.676  80.969  54.897  1.00  5.08           C
ATOM   1935  HA  PHE A 118      72.487  81.049  55.965  1.00  5.08           H
ATOM   1936  CB  PHE A 118      74.165  80.561  54.829  1.00  5.08           C
ATOM   1937  HB1 PHE A 118      74.383  80.002  55.737  1.00  5.08           H
ATOM   1938  HB2 PHE A 118      74.797  81.448  54.865  1.00  5.08           H
ATOM   1939  CG  PHE A 118      74.591  79.688  53.663  1.00  5.08           C
ATOM   1940  CD1 PHE A 118      74.850  80.259  52.403  1.00  5.08           C
ATOM   1941  HD1 PHE A 118      74.727  81.323  52.253  1.00  5.08           H
ATOM   1942  CE1 PHE A 118      75.259  79.442  51.334  1.00  5.08           C
ATOM   1943  HE1 PHE A 118      75.448  79.879  50.362  1.00  5.08           H
ATOM   1944  CZ  PHE A 118      75.408  78.056  51.519  1.00  5.08           C
ATOM   1945  HZ  PHE A 118      75.719  77.431  50.694  1.00  5.08           H
ATOM   1946  CE2 PHE A 118      75.148  77.481  52.776  1.00  5.08           C
ATOM   1947  HE2 PHE A 118      75.268  76.415  52.922  1.00  5.08           H
ATOM   1948  CD2 PHE A 118      74.743  78.297  53.847  1.00  5.08           C
ATOM   1949  HD2 PHE A 118      74.556  77.848  54.813  1.00  5.08           H
ATOM   1950  C   PHE A 118      72.351  82.399  54.414  1.00  5.08           C
ATOM   1951  O   PHE A 118      73.183  83.061  53.795  1.00  5.08           O
ATOM   1952  N   ASP A 119      71.178  82.917  54.779  1.00  5.60           N
ATOM   1953  H   ASP A 119      70.604  82.330  55.372  1.00  5.60           H
ATOM   1954  CA  ASP A 119      70.547  84.167  54.300  1.00  5.60           C
ATOM   1955  HA  ASP A 119      70.116  83.910  53.331  1.00  5.60           H
ATOM   1956  CB  ASP A 119      69.347  84.543  55.200  1.00  5.60           C
ATOM   1957  HB1 ASP A 119      69.072  85.584  55.018  1.00  5.60           H
ATOM   1958  HB2 ASP A 119      69.637  84.455  56.249  1.00  5.60           H
ATOM   1959  CG  ASP A 119      68.087  83.719  54.932  1.00  5.60           C
ATOM   1960  OD1 ASP A 119      67.811  83.382  53.763  1.00  5.60           O
ATOM   1961  OD2 ASP A 119      67.359  83.410  55.900  1.00  5.60           O
ATOM   1962  C   ASP A 119      71.389  85.405  53.995  1.00  5.60           C
ATOM   1963  O   ASP A 119      71.505  86.297  54.816  1.00  5.60           O
ATOM   1964  N   GLU A 120      71.886  85.548  52.774  1.00  5.67           N
ATOM   1965  H   GLU A 120      71.727  84.792  52.123  1.00  5.67           H
ATOM   1966  CA  GLU A 120      72.640  86.711  52.282  1.00  5.67           C
ATOM   1967  HA  GLU A 120      73.462  86.883  52.972  1.00  5.67           H
ATOM   1968  CB  GLU A 120      73.252  86.261  50.932  1.00  5.67           C
ATOM   1969  HB1 GLU A 120      73.508  85.202  51.009  1.00  5.67           H
ATOM   1970  HB2 GLU A 120      74.202  86.764  50.779  1.00  5.67           H
ATOM   1971  CG  GLU A 120      72.358  86.442  49.688  1.00  5.67           C
ATOM   1972  HG1 GLU A 120      71.310  86.312  49.967  1.00  5.67           H
ATOM   1973  HG2 GLU A 120      72.610  85.660  48.969  1.00  5.67           H
ATOM   1974  CD  GLU A 120      72.590  87.803  49.019  1.00  5.67           C
ATOM   1975  OE1 GLU A 120      73.765  88.133  48.726  1.00  5.67           O
ATOM   1976  OE2 GLU A 120      71.657  88.621  48.890  1.00  5.67           O
ATOM   1977  C   GLU A 120      71.825  88.033  52.167  1.00  5.67           C
ATOM   1978  O   GLU A 120      72.355  89.040  51.715  1.00  5.67           O
ATOM   1979  N   THR A 121      70.592  88.125  52.658  1.00  5.87           N
ATOM   1980  H   THR A 121      70.123  87.286  52.968  1.00  5.87           H
ATOM   1981  CA  THR A 121      69.926  89.434  52.876  1.00  5.87           C
ATOM   1982  HA  THR A 121      70.486  90.233  52.393  1.00  5.87           H
ATOM   1983  CB  THR A 121      68.518  89.456  52.257  1.00  5.87           C
ATOM   1984  HB  THR A 121      68.067  90.433  52.439  1.00  5.87           H
ATOM   1985  CG2 THR A 121      68.532  89.200  50.751  1.00  5.87           C
ATOM   1986 1HG2 THR A 121      67.529  89.327  50.342  1.00  5.87           H
ATOM   1987 2HG2 THR A 121      69.203  89.909  50.265  1.00  5.87           H
ATOM   1988 3HG2 THR A 121      68.883  88.189  50.539  1.00  5.87           H
ATOM   1989  OG1 THR A 121      67.706  88.463  52.838  1.00  5.87           O
ATOM   1990  HG1 THR A 121      66.913  88.374  52.300  1.00  5.87           H
ATOM   1991  C   THR A 121      69.838  89.809  54.356  1.00  5.87           C
ATOM   1992  O   THR A 121      69.810  90.991  54.680  1.00  5.87           O
ATOM   1993  N   ASN A 122      69.977  88.855  55.281  1.00  5.74           N
ATOM   1994  H   ASN A 122      70.093  87.896  54.974  1.00  5.74           H
ATOM   1995  CA  ASN A 122      70.089  89.098  56.718  1.00  5.74           C
ATOM   1996  HA  ASN A 122      70.006  90.164  56.937  1.00  5.74           H
ATOM   1997  CB  ASN A 122      68.900  88.383  57.370  1.00  5.74           C
ATOM   1998  HB1 ASN A 122      68.938  87.322  57.123  1.00  5.74           H
ATOM   1999  HB2 ASN A 122      67.973  88.798  56.976  1.00  5.74           H
ATOM   2000  CG  ASN A 122      68.867  88.509  58.878  1.00  5.74           C
ATOM   2001  OD1 ASN A 122      69.657  89.216  59.485  1.00  5.74           O
ATOM   2002  ND2 ASN A 122      67.982  87.799  59.534  1.00  5.74           N
ATOM   2003 1HD2 ASN A 122      67.338  87.198  59.046  1.00  5.74           H
ATOM   2004 2HD2 ASN A 122      67.982  87.894  60.533  1.00  5.74           H
ATOM   2005  C   ASN A 122      71.442  88.607  57.293  1.00  5.74           C
ATOM   2006  O   ASN A 122      71.755  87.434  57.270  1.00  5.74           O
ATOM   2007  N   THR A 123      72.342  89.529  57.683  1.00  5.63           N
ATOM   2008  H   THR A 123      71.945  90.441  57.874  1.00  5.63           H
ATOM   2009  CA  THR A 123      73.729  89.499  57.168  1.00  5.63           C
ATOM   2010  HA  THR A 123      74.194  88.542  57.280  1.00  5.63           H
ATOM   2011  CB  THR A 123      73.569  89.943  55.709  1.00  5.63           C
ATOM   2012  HB  THR A 123      74.493  90.319  55.382  1.00  5.63           H
ATOM   2013  CG2 THR A 123      73.280  88.800  54.803  1.00  5.63           C
ATOM   2014 1HG2 THR A 123      73.937  87.969  54.995  1.00  5.63           H
ATOM   2015 2HG2 THR A 123      72.270  88.495  54.900  1.00  5.63           H
ATOM   2016 3HG2 THR A 123      73.412  89.155  53.808  1.00  5.63           H
ATOM   2017  OG1 THR A 123      72.711  91.023  55.438  1.00  5.63           O
ATOM   2018  HG1 THR A 123      71.780  90.755  55.412  1.00  5.63           H
ATOM   2019  C   THR A 123      74.516  90.624  57.842  1.00  5.63           C
ATOM   2020  O   THR A 123      74.022  91.726  58.044  1.00  5.63           O
ATOM   2021  N   HIS A 124      75.819  90.432  57.966  1.00  5.77           N
ATOM   2022  H   HIS A 124      76.153  89.503  58.193  1.00  5.77           H
ATOM   2023  CA  HIS A 124      76.803  91.432  57.569  1.00  5.77           C
ATOM   2024  HA  HIS A 124      76.266  92.347  57.372  1.00  5.77           H
ATOM   2025  CB  HIS A 124      77.760  91.753  58.712  1.00  5.77           C
ATOM   2026  HB1 HIS A 124      78.550  92.398  58.347  1.00  5.77           H
ATOM   2027  HB2 HIS A 124      78.212  90.844  59.066  1.00  5.77           H
ATOM   2028  CG  HIS A 124      77.136  92.483  59.898  1.00  5.77           C
ATOM   2029  ND1 HIS A 124      77.634  93.657  60.467  1.00  5.77           N
ATOM   2030  CE1 HIS A 124      76.793  93.991  61.460  1.00  5.77           C
ATOM   2031  HE1 HIS A 124      76.897  94.861  62.099  1.00  5.77           H
ATOM   2032  NE2 HIS A 124      75.799  93.094  61.546  1.00  5.77           N
ATOM   2033  HE2 HIS A 124      75.021  93.134  62.196  1.00  5.77           H
ATOM   2034  CD2 HIS A 124      76.003  92.137  60.579  1.00  5.77           C
ATOM   2035  HD2 HIS A 124      75.372  91.287  60.378  1.00  5.77           H
ATOM   2036  C   HIS A 124      77.350  90.995  56.215  1.00  5.77           C
ATOM   2037  O   HIS A 124      78.356  91.471  55.796  1.00  5.77           O
ATOM   2038  N   LYS A 125      76.678  90.193  55.407  1.00  7.20           N
ATOM   2039  H   LYS A 125      75.867  89.730  55.779  1.00  7.20           H
ATOM   2040  CA  LYS A 125      76.844  90.219  53.944  1.00  7.20           C
ATOM   2041  HA  LYS A 125      77.851  90.318  53.704  1.00  7.20           H
ATOM   2042  CB  LYS A 125      76.158  89.080  53.127  1.00  7.20           C
ATOM   2043  HB1 LYS A 125      75.620  88.467  53.826  1.00  7.20           H
ATOM   2044  HB2 LYS A 125      76.896  88.406  52.730  1.00  7.20           H
ATOM   2045  CG  LYS A 125      75.159  89.470  51.989  1.00  7.20           C
ATOM   2046  HG1 LYS A 125      74.470  90.207  52.396  1.00  7.20           H
ATOM   2047  HG2 LYS A 125      74.657  88.534  51.795  1.00  7.20           H
ATOM   2048  CD  LYS A 125      75.558  90.001  50.600  1.00  7.20           C
ATOM   2049  HD1 LYS A 125      75.666  89.177  49.898  1.00  7.20           H
ATOM   2050  HD2 LYS A 125      76.515  90.461  50.661  1.00  7.20           H
ATOM   2051  CE  LYS A 125      74.674  91.110  50.010  1.00  7.20           C
ATOM   2052  HE1 LYS A 125      75.156  91.476  49.098  1.00  7.20           H
ATOM   2053  HE2 LYS A 125      74.626  91.942  50.717  1.00  7.20           H
ATOM   2054  NZ  LYS A 125      73.304  90.663  49.669  1.00  7.20           N
ATOM   2055  HZ1 LYS A 125      73.314  89.879  49.009  1.00  7.20           H
ATOM   2056  HZ2 LYS A 125      72.821  90.252  50.463  1.00  7.20           H
ATOM   2057  HZ3 LYS A 125      72.720  91.372  49.258  1.00  7.20           H
ATOM   2058  C   LYS A 125      76.279  91.580  53.467  1.00  7.20           C
ATOM   2059  O   LYS A 125      76.569  92.044  52.396  1.00  7.20           O
ATOM   2060  N   LEU A 126      75.539  92.258  54.338  1.00  9.70           N
ATOM   2061  H   LEU A 126      75.040  91.786  55.073  1.00  9.70           H
ATOM   2062  CA  LEU A 126      75.761  93.656  54.536  1.00  9.70           C
ATOM   2063  HA  LEU A 126      75.566  94.118  53.560  1.00  9.70           H
ATOM   2064  CB  LEU A 126      74.666  94.176  55.488  1.00  9.70           C
ATOM   2065  HB1 LEU A 126      74.785  93.741  56.476  1.00  9.70           H
ATOM   2066  HB2 LEU A 126      73.688  93.862  55.120  1.00  9.70           H
ATOM   2067  CG  LEU A 126      74.591  95.716  55.673  1.00  9.70           C
ATOM   2068  HG  LEU A 126      75.539  96.071  56.073  1.00  9.70           H
ATOM   2069  CD1 LEU A 126      74.295  96.448  54.363  1.00  9.70           C
ATOM   2070 1HD1 LEU A 126      74.164  97.512  54.563  1.00  9.70           H
ATOM   2071 2HD1 LEU A 126      75.121  96.333  53.661  1.00  9.70           H
ATOM   2072 3HD1 LEU A 126      73.380  96.057  53.916  1.00  9.70           H
ATOM   2073  CD2 LEU A 126      73.485  96.029  56.672  1.00  9.70           C
ATOM   2074 1HD2 LEU A 126      73.439  97.103  56.849  1.00  9.70           H
ATOM   2075 2HD2 LEU A 126      72.520  95.694  56.291  1.00  9.70           H
ATOM   2076 3HD2 LEU A 126      73.677  95.529  57.622  1.00  9.70           H
ATOM   2077  C   LEU A 126      77.181  94.092  54.915  1.00  9.70           C
ATOM   2078  O   LEU A 126      77.956  94.439  54.035  1.00  9.70           O
ATOM   2079  N   LYS A 127      77.552  94.147  56.198  1.00 12.63           N
ATOM   2080  H   LYS A 127      76.864  93.915  56.898  1.00 12.63           H
ATOM   2081  CA  LYS A 127      78.702  94.952  56.613  1.00 12.63           C
ATOM   2082  HA  LYS A 127      78.715  95.798  55.921  1.00 12.63           H
ATOM   2083  CB  LYS A 127      78.451  95.550  58.008  1.00 12.63           C
ATOM   2084  HB1 LYS A 127      78.956  94.919  58.735  1.00 12.63           H
ATOM   2085  HB2 LYS A 127      77.385  95.548  58.244  1.00 12.63           H
ATOM   2086  CG  LYS A 127      78.964  97.001  58.126  1.00 12.63           C
ATOM   2087  HG1 LYS A 127      78.115  97.674  58.003  1.00 12.63           H
ATOM   2088  HG2 LYS A 127      79.667  97.231  57.326  1.00 12.63           H
ATOM   2089  CD  LYS A 127      79.643  97.307  59.472  1.00 12.63           C
ATOM   2090  HD1 LYS A 127      78.933  97.097  60.275  1.00 12.63           H
ATOM   2091  HD2 LYS A 127      79.876  98.373  59.508  1.00 12.63           H
ATOM   2092  CE  LYS A 127      80.930  96.501  59.729  1.00 12.63           C
ATOM   2093  HE1 LYS A 127      80.674  95.440  59.796  1.00 12.63           H
ATOM   2094  HE2 LYS A 127      81.331  96.800  60.703  1.00 12.63           H
ATOM   2095  NZ  LYS A 127      81.960  96.709  58.676  1.00 12.63           N
ATOM   2096  HZ1 LYS A 127      82.786  96.160  58.872  1.00 12.63           H
ATOM   2097  HZ2 LYS A 127      81.616  96.396  57.769  1.00 12.63           H
ATOM   2098  HZ3 LYS A 127      82.217  97.685  58.600  1.00 12.63           H
ATOM   2099  C   LYS A 127      80.152  94.424  56.549  1.00 12.63           C
ATOM   2100  O   LYS A 127      81.078  95.225  56.442  1.00 12.63           O
ATOM   2101  N   CYS A 128      80.378  93.126  56.651  1.00 14.68           N
ATOM   2102  H   CYS A 128      79.560  92.555  56.805  1.00 14.68           H
ATOM   2103  CA  CYS A 128      81.484  92.368  56.049  1.00 14.68           C
ATOM   2104  HA  CYS A 128      82.325  93.055  55.947  1.00 14.68           H
ATOM   2105  CB  CYS A 128      82.012  91.234  56.955  1.00 14.68           C
ATOM   2106  HB1 CYS A 128      82.901  91.588  57.472  1.00 14.68           H
ATOM   2107  HB2 CYS A 128      82.357  90.392  56.347  1.00 14.68           H
ATOM   2108  SG  CYS A 128      80.816  90.632  58.167  1.00 14.68           S
ATOM   2109  HG  CYS A 128      81.528  89.576  58.585  1.00 14.68           H
ATOM   2110  C   CYS A 128      81.260  91.896  54.621  1.00 14.68           C
ATOM   2111  O   CYS A 128      81.967  91.058  54.086  1.00 14.68           O
ATOM   2112  N   LYS A 129      80.266  92.498  54.006  1.00 17.07           N
ATOM   2113  H   LYS A 129      79.757  93.154  54.579  1.00 17.07           H
ATOM   2114  CA  LYS A 129      79.680  92.318  52.714  1.00 17.07           C
ATOM   2115  HA  LYS A 129      78.631  92.435  52.848  1.00 17.07           H
ATOM   2116  CB  LYS A 129      80.126  93.564  51.882  1.00 17.07           C
ATOM   2117  HB1 LYS A 129      79.633  94.437  52.302  1.00 17.07           H
ATOM   2118  HB2 LYS A 129      79.743  93.481  50.863  1.00 17.07           H
ATOM   2119  CG  LYS A 129      81.638  93.925  51.828  1.00 17.07           C
ATOM   2120  HG1 LYS A 129      82.113  93.742  52.790  1.00 17.07           H
ATOM   2121  HG2 LYS A 129      81.698  95.005  51.683  1.00 17.07           H
ATOM   2122  CD  LYS A 129      82.477  93.288  50.701  1.00 17.07           C
ATOM   2123  HD1 LYS A 129      82.680  94.063  49.961  1.00 17.07           H
ATOM   2124  HD2 LYS A 129      81.918  92.515  50.177  1.00 17.07           H
ATOM   2125  CE  LYS A 129      83.832  92.727  51.176  1.00 17.07           C
ATOM   2126  HE1 LYS A 129      84.369  93.496  51.737  1.00 17.07           H
ATOM   2127  HE2 LYS A 129      84.427  92.485  50.293  1.00 17.07           H
ATOM   2128  NZ  LYS A 129      83.696  91.506  52.008  1.00 17.07           N
ATOM   2129  HZ1 LYS A 129      84.587  91.044  52.202  1.00 17.07           H
ATOM   2130  HZ2 LYS A 129      83.313  91.685  52.929  1.00 17.07           H
ATOM   2131  HZ3 LYS A 129      83.054  90.829  51.610  1.00 17.07           H
ATOM   2132  C   LYS A 129      79.962  91.142  51.827  1.00 17.07           C
ATOM   2133  O   LYS A 129      81.075  90.710  51.558  1.00 17.07           O
ATOM   2134  N   ASN A 130      78.857  90.585  51.389  1.00 17.00           N
ATOM   2135  H   ASN A 130      77.995  91.113  51.452  1.00 17.00           H
ATOM   2136  CA  ASN A 130      78.804  89.199  51.012  1.00 17.00           C
ATOM   2137  HA  ASN A 130      77.773  88.876  50.950  1.00 17.00           H
ATOM   2138  CB  ASN A 130      79.278  89.131  49.524  1.00 17.00           C
ATOM   2139  HB1 ASN A 130      78.987  88.164  49.139  1.00 17.00           H
ATOM   2140  HB2 ASN A 130      80.358  89.257  49.485  1.00 17.00           H
ATOM   2141  CG  ASN A 130      78.670  90.111  48.523  1.00 17.00           C
ATOM   2142  OD1 ASN A 130      77.903  91.013  48.809  1.00 17.00           O
ATOM   2143  ND2 ASN A 130      78.979  89.935  47.258  1.00 17.00           N
ATOM   2144 1HD2 ASN A 130      79.609  89.209  46.963  1.00 17.00           H
ATOM   2145 2HD2 ASN A 130      78.561  90.566  46.597  1.00 17.00           H
ATOM   2146  C   ASN A 130      79.384  88.320  52.113  1.00 17.00           C
ATOM   2147  O   ASN A 130      79.511  87.155  51.835  1.00 17.00           O
ATOM   2148  N   ARG A 131      79.531  88.859  53.357  1.00 16.37           N
ATOM   2149  H   ARG A 131      79.301  89.837  53.414  1.00 16.37           H
ATOM   2150  CA  ARG A 131      80.162  88.387  54.598  1.00 16.37           C
ATOM   2151  HA  ARG A 131      81.105  88.920  54.747  1.00 16.37           H
ATOM   2152  CB  ARG A 131      79.356  88.380  55.937  1.00 16.37           C
ATOM   2153  HB1 ARG A 131      79.366  89.401  56.269  1.00 16.37           H
ATOM   2154  HB2 ARG A 131      79.951  87.864  56.693  1.00 16.37           H
ATOM   2155  CG  ARG A 131      77.898  87.845  56.007  1.00 16.37           C
ATOM   2156  HG1 ARG A 131      77.502  88.063  55.037  1.00 16.37           H
ATOM   2157  HG2 ARG A 131      77.447  88.422  56.809  1.00 16.37           H
ATOM   2158  CD  ARG A 131      77.263  86.480  56.215  1.00 16.37           C
ATOM   2159  HD1 ARG A 131      77.680  86.056  57.112  1.00 16.37           H
ATOM   2160  HD2 ARG A 131      77.472  85.800  55.414  1.00 16.37           H
ATOM   2161  NE  ARG A 131      75.788  86.607  56.350  1.00 16.37           N
ATOM   2162  HE  ARG A 131      75.470  87.168  57.127  1.00 16.37           H
ATOM   2163  CZ  ARG A 131      74.871  85.742  55.926  1.00 16.37           C
ATOM   2164  NH1 ARG A 131      75.062  84.881  54.984  1.00 16.37           N
ATOM   2165 1HH1 ARG A 131      75.874  84.980  54.402  1.00 16.37           H
ATOM   2166 2HH1 ARG A 131      74.291  84.308  54.655  1.00 16.37           H
ATOM   2167  NH2 ARG A 131      73.686  85.726  56.427  1.00 16.37           N
ATOM   2168 1HH2 ARG A 131      73.257  86.482  56.945  1.00 16.37           H
ATOM   2169 2HH2 ARG A 131      73.013  85.012  56.164  1.00 16.37           H
ATOM   2170  C   ARG A 131      80.554  86.952  54.524  1.00 16.37           C
ATOM   2171  O   ARG A 131      81.681  86.604  54.782  1.00 16.37           O
ATOM   2172  N   ILE A 132      79.487  86.212  54.272  1.00 16.01           N
ATOM   2173  H   ILE A 132      78.680  86.809  54.211  1.00 16.01           H
ATOM   2174  CA  ILE A 132      79.224  84.941  53.667  1.00 16.01           C
ATOM   2175  HA  ILE A 132      79.991  84.700  52.986  1.00 16.01           H
ATOM   2176  CB  ILE A 132      79.106  83.754  54.691  1.00 16.01           C
ATOM   2177  HB  ILE A 132      79.920  83.111  54.415  1.00 16.01           H
ATOM   2178  CG2 ILE A 132      79.353  84.051  56.179  1.00 16.01           C
ATOM   2179 1HG2 ILE A 132      79.843  83.203  56.663  1.00 16.01           H
ATOM   2180 2HG2 ILE A 132      79.981  84.918  56.368  1.00 16.01           H
ATOM   2181 3HG2 ILE A 132      78.399  84.193  56.647  1.00 16.01           H
ATOM   2182  CG1 ILE A 132      77.870  82.821  54.602  1.00 16.01           C
ATOM   2183 1HG1 ILE A 132      77.691  82.528  53.570  1.00 16.01           H
ATOM   2184 2HG1 ILE A 132      76.992  83.345  54.953  1.00 16.01           H
ATOM   2185  CD1 ILE A 132      78.007  81.544  55.454  1.00 16.01           C
ATOM   2186  HD1 ILE A 132      77.168  80.880  55.250  1.00 16.01           H
ATOM   2187  HD2 ILE A 132      78.941  81.030  55.234  1.00 16.01           H
ATOM   2188  HD3 ILE A 132      78.016  81.779  56.514  1.00 16.01           H
ATOM   2189  C   ILE A 132      77.968  85.107  52.809  1.00 16.01           C
ATOM   2190  O   ILE A 132      76.971  85.722  53.168  1.00 16.01           O
ATOM   2191  N   ASN A 133      78.103  84.572  51.619  1.00 16.39           N
ATOM   2192  H   ASN A 133      79.030  84.258  51.409  1.00 16.39           H
ATOM   2193  CA  ASN A 133      77.146  84.279  50.610  1.00 16.39           C
ATOM   2194  HA  ASN A 133      76.204  84.061  51.123  1.00 16.39           H
ATOM   2195  CB  ASN A 133      76.841  85.508  49.715  1.00 16.39           C
ATOM   2196  HB1 ASN A 133      77.730  85.813  49.171  1.00 16.39           H
ATOM   2197  HB2 ASN A 133      76.509  86.341  50.334  1.00 16.39           H
ATOM   2198  CG  ASN A 133      75.748  85.223  48.680  1.00 16.39           C
ATOM   2199  OD1 ASN A 133      75.239  84.127  48.556  1.00 16.39           O
ATOM   2200  ND2 ASN A 133      75.386  86.163  47.855  1.00 16.39           N
ATOM   2201 1HD2 ASN A 133      75.359  87.126  48.167  1.00 16.39           H
ATOM   2202 2HD2 ASN A 133      74.648  85.888  47.229  1.00 16.39           H
ATOM   2203  C   ASN A 133      77.431  82.989  49.804  1.00 16.39           C
ATOM   2204  O   ASN A 133      76.950  81.936  50.199  1.00 16.39           O
ATOM   2205  N   THR A 134      78.300  83.049  48.783  1.00 14.38           N
ATOM   2206  H   THR A 134      78.621  83.955  48.474  1.00 14.38           H
ATOM   2207  CA  THR A 134      78.959  81.896  48.127  1.00 14.38           C
ATOM   2208  HA  THR A 134      78.193  81.318  47.616  1.00 14.38           H
ATOM   2209  CB  THR A 134      79.974  82.376  47.072  1.00 14.38           C
ATOM   2210  HB  THR A 134      80.671  81.578  46.818  1.00 14.38           H
ATOM   2211  CG2 THR A 134      79.265  82.847  45.803  1.00 14.38           C
ATOM   2212 1HG2 THR A 134      78.554  83.640  46.037  1.00 14.38           H
ATOM   2213 2HG2 THR A 134      80.000  83.225  45.092  1.00 14.38           H
ATOM   2214 3HG2 THR A 134      78.733  82.012  45.348  1.00 14.38           H
ATOM   2215  OG1 THR A 134      80.674  83.489  47.572  1.00 14.38           O
ATOM   2216  HG1 THR A 134      81.597  83.453  47.267  1.00 14.38           H
ATOM   2217  C   THR A 134      79.635  80.908  49.164  1.00 14.38           C
ATOM   2218  O   THR A 134      80.209  79.919  48.689  1.00 14.38           O
ATOM   2219  N   PRO A 135      79.559  81.009  50.545  1.00 12.53           N
ATOM   2220  CD  PRO A 135      79.267  79.776  51.273  1.00 12.53           C
ATOM   2221  HD1 PRO A 135      79.954  78.985  50.984  1.00 12.53           H
ATOM   2222  HD2 PRO A 135      78.239  79.454  51.097  1.00 12.53           H
ATOM   2223  CG  PRO A 135      79.469  80.098  52.738  1.00 12.53           C
ATOM   2224  HG1 PRO A 135      79.770  79.228  53.319  1.00 12.53           H
ATOM   2225  HG2 PRO A 135      78.539  80.508  53.115  1.00 12.53           H
ATOM   2226  CB  PRO A 135      80.569  81.156  52.640  1.00 12.53           C
ATOM   2227  HB1 PRO A 135      81.437  80.658  52.264  1.00 12.53           H
ATOM   2228  HB2 PRO A 135      80.783  81.642  53.581  1.00 12.53           H
ATOM   2229  CA  PRO A 135      80.056  82.043  51.537  1.00 12.53           C
ATOM   2230  HA  PRO A 135      79.193  82.540  51.941  1.00 12.53           H
ATOM   2231  C   PRO A 135      80.861  82.991  50.662  1.00 12.53           C
ATOM   2232  O   PRO A 135      81.869  82.622  50.142  1.00 12.53           O
ATOM   2233  N   CYS A 136      80.459  84.242  50.482  1.00  9.81           N
ATOM   2234  H   CYS A 136      79.510  84.478  50.719  1.00  9.81           H
ATOM   2235  CA  CYS A 136      81.374  85.365  50.415  1.00  9.81           C
ATOM   2236  HA  CYS A 136      82.212  84.999  49.837  1.00  9.81           H
ATOM   2237  CB  CYS A 136      80.828  86.500  49.560  1.00  9.81           C
ATOM   2238  HB1 CYS A 136      81.192  87.436  49.977  1.00  9.81           H
ATOM   2239  HB2 CYS A 136      79.748  86.454  49.624  1.00  9.81           H
ATOM   2240  SG  CYS A 136      81.261  86.510  47.802  1.00  9.81           S
ATOM   2241  HG  CYS A 136      81.217  85.180  47.609  1.00  9.81           H
ATOM   2242  C   CYS A 136      81.960  85.681  51.771  1.00  9.81           C
ATOM   2243  O   CYS A 136      82.265  86.822  52.043  1.00  9.81           O
ATOM   2244  N   SER A 137      82.136  84.585  52.516  1.00  6.68           N
ATOM   2245  H   SER A 137      81.811  83.754  52.063  1.00  6.68           H
ATOM   2246  CA  SER A 137      83.001  84.299  53.620  1.00  6.68           C
ATOM   2247  HA  SER A 137      83.616  85.174  53.788  1.00  6.68           H
ATOM   2248  CB  SER A 137      82.382  83.950  54.950  1.00  6.68           C
ATOM   2249  HB1 SER A 137      82.340  82.883  55.139  1.00  6.68           H
ATOM   2250  HB2 SER A 137      81.410  84.368  54.977  1.00  6.68           H
ATOM   2251  OG  SER A 137      83.145  84.615  55.912  1.00  6.68           O
ATOM   2252  HG  SER A 137      83.083  85.568  55.735  1.00  6.68           H
ATOM   2253  C   SER A 137      83.898  83.152  53.209  1.00  6.68           C
ATOM   2254  O   SER A 137      85.093  83.250  53.367  1.00  6.68           O
ATOM   2255  N   LYS A 138      83.378  82.190  52.428  1.00  5.68           N
ATOM   2256  H   LYS A 138      82.384  82.139  52.305  1.00  5.68           H
ATOM   2257  CA  LYS A 138      84.210  81.556  51.405  1.00  5.68           C
ATOM   2258  HA  LYS A 138      84.966  81.014  51.960  1.00  5.68           H
ATOM   2259  CB  LYS A 138      83.612  80.471  50.458  1.00  5.68           C
ATOM   2260  HB1 LYS A 138      83.254  80.926  49.538  1.00  5.68           H
ATOM   2261  HB2 LYS A 138      82.800  79.935  50.926  1.00  5.68           H
ATOM   2262  CG  LYS A 138      84.650  79.437  49.997  1.00  5.68           C
ATOM   2263  HG1 LYS A 138      84.983  78.838  50.841  1.00  5.68           H
ATOM   2264  HG2 LYS A 138      85.518  79.972  49.611  1.00  5.68           H
ATOM   2265  CD  LYS A 138      84.144  78.522  48.863  1.00  5.68           C
ATOM   2266  HD1 LYS A 138      85.030  78.090  48.397  1.00  5.68           H
ATOM   2267  HD2 LYS A 138      83.653  79.126  48.098  1.00  5.68           H
ATOM   2268  CE  LYS A 138      83.233  77.342  49.251  1.00  5.68           C
ATOM   2269  HE1 LYS A 138      83.721  76.755  50.037  1.00  5.68           H
ATOM   2270  HE2 LYS A 138      83.137  76.701  48.370  1.00  5.68           H
ATOM   2271  NZ  LYS A 138      81.877  77.735  49.707  1.00  5.68           N
ATOM   2272  HZ1 LYS A 138      81.895  77.942  50.705  1.00  5.68           H
ATOM   2273  HZ2 LYS A 138      81.496  78.538  49.210  1.00  5.68           H
ATOM   2274  HZ3 LYS A 138      81.236  76.958  49.638  1.00  5.68           H
ATOM   2275  C   LYS A 138      85.017  82.610  50.620  1.00  5.68           C
ATOM   2276  O   LYS A 138      86.183  82.401  50.322  1.00  5.68           O
ATOM   2277  N   ASN A 139      84.449  83.808  50.447  1.00  5.25           N
ATOM   2278  H   ASN A 139      83.447  83.827  50.516  1.00  5.25           H
ATOM   2279  CA  ASN A 139      85.162  85.023  50.137  1.00  5.25           C
ATOM   2280  HA  ASN A 139      86.085  84.673  49.670  1.00  5.25           H
ATOM   2281  CB  ASN A 139      84.557  85.847  48.993  1.00  5.25           C
ATOM   2282  HB1 ASN A 139      85.258  86.645  48.750  1.00  5.25           H
ATOM   2283  HB2 ASN A 139      83.644  86.342  49.293  1.00  5.25           H
ATOM   2284  CG  ASN A 139      84.351  84.999  47.741  1.00  5.25           C
ATOM   2285  OD1 ASN A 139      83.387  84.262  47.587  1.00  5.25           O
ATOM   2286  ND2 ASN A 139      85.277  85.056  46.813  1.00  5.25           N
ATOM   2287 1HD2 ASN A 139      86.080  85.644  46.940  1.00  5.25           H
ATOM   2288 2HD2 ASN A 139      85.151  84.500  45.983  1.00  5.25           H
ATOM   2289  C   ASN A 139      85.724  85.831  51.325  1.00  5.25           C
ATOM   2290  O   ASN A 139      86.943  85.941  51.399  1.00  5.25           O
ATOM   2291  N   ASP A 140      84.910  86.372  52.231  1.00  5.31           N
ATOM   2292  H   ASP A 140      83.919  86.354  52.083  1.00  5.31           H
ATOM   2293  CA  ASP A 140      85.352  87.134  53.398  1.00  5.31           C
ATOM   2294  HA  ASP A 140      86.083  87.794  52.933  1.00  5.31           H
ATOM   2295  CB  ASP A 140      84.324  88.094  54.044  1.00  5.31           C
ATOM   2296  HB1 ASP A 140      83.985  87.685  54.996  1.00  5.31           H
ATOM   2297  HB2 ASP A 140      83.469  88.238  53.400  1.00  5.31           H
ATOM   2298  CG  ASP A 140      84.889  89.504  54.254  1.00  5.31           C
ATOM   2299  OD1 ASP A 140      85.511  90.016  53.291  1.00  5.31           O
ATOM   2300  OD2 ASP A 140      84.622  90.124  55.303  1.00  5.31           O
ATOM   2301  C   ASP A 140      86.159  86.387  54.444  1.00  5.31           C
ATOM   2302  O   ASP A 140      85.827  85.303  54.922  1.00  5.31           O
ATOM   2303  N   LYS A 141      87.292  86.990  54.767  1.00  4.78           N
ATOM   2304  H   LYS A 141      87.450  87.934  54.441  1.00  4.78           H
ATOM   2305  CA  LYS A 141      88.396  86.263  55.344  1.00  4.78           C
ATOM   2306  HA  LYS A 141      88.218  85.199  55.266  1.00  4.78           H
ATOM   2307  CB  LYS A 141      89.701  86.645  54.604  1.00  4.78           C
ATOM   2308  HB1 LYS A 141      90.540  86.256  55.179  1.00  4.78           H
ATOM   2309  HB2 LYS A 141      89.797  87.733  54.622  1.00  4.78           H
ATOM   2310  CG  LYS A 141      89.899  86.203  53.146  1.00  4.78           C
ATOM   2311  HG1 LYS A 141      90.811  86.684  52.791  1.00  4.78           H
ATOM   2312  HG2 LYS A 141      89.084  86.575  52.529  1.00  4.78           H
ATOM   2313  CD  LYS A 141      90.082  84.689  52.959  1.00  4.78           C
ATOM   2314  HD1 LYS A 141      90.635  84.285  53.808  1.00  4.78           H
ATOM   2315  HD2 LYS A 141      90.682  84.513  52.065  1.00  4.78           H
ATOM   2316  CE  LYS A 141      88.748  83.952  52.840  1.00  4.78           C
ATOM   2317  HE1 LYS A 141      87.943  84.614  53.177  1.00  4.78           H
ATOM   2318  HE2 LYS A 141      88.773  83.095  53.514  1.00  4.78           H
ATOM   2319  NZ  LYS A 141      88.481  83.503  51.453  1.00  4.78           N
ATOM   2320  HZ1 LYS A 141      89.110  82.767  51.133  1.00  4.78           H
ATOM   2321  HZ2 LYS A 141      87.578  83.046  51.386  1.00  4.78           H
ATOM   2322  HZ3 LYS A 141      88.464  84.288  50.819  1.00  4.78           H
ATOM   2323  C   LYS A 141      88.607  86.617  56.791  1.00  4.78           C
ATOM   2324  O   LYS A 141      88.807  87.793  57.090  1.00  4.78           O
ATOM   2325  N   ILE A 142      88.703  85.612  57.655  1.00  4.64           N
ATOM   2326  H   ILE A 142      88.633  84.660  57.318  1.00  4.64           H
ATOM   2327  CA  ILE A 142      89.037  85.869  59.050  1.00  4.64           C
ATOM   2328  HA  ILE A 142      89.380  86.903  59.111  1.00  4.64           H
ATOM   2329  CB  ILE A 142      87.812  85.847  59.973  1.00  4.64           C
ATOM   2330  HB  ILE A 142      87.266  84.910  59.857  1.00  4.64           H
ATOM   2331  CG2 ILE A 142      88.285  85.975  61.430  1.00  4.64           C
ATOM   2332 1HG2 ILE A 142      88.972  86.809  61.518  1.00  4.64           H
ATOM   2333 2HG2 ILE A 142      87.450  86.160  62.093  1.00  4.64           H
ATOM   2334 3HG2 ILE A 142      88.780  85.057  61.746  1.00  4.64           H
ATOM   2335  CG1 ILE A 142      86.928  87.039  59.526  1.00  4.64           C
ATOM   2336 1HG1 ILE A 142      86.520  86.830  58.537  1.00  4.64           H
ATOM   2337 2HG1 ILE A 142      87.525  87.949  59.464  1.00  4.64           H
ATOM   2338  CD1 ILE A 142      85.750  87.348  60.420  1.00  4.64           C
ATOM   2339  HD1 ILE A 142      85.106  88.072  59.924  1.00  4.64           H
ATOM   2340  HD2 ILE A 142      85.205  86.429  60.587  1.00  4.64           H
ATOM   2341  HD3 ILE A 142      86.097  87.759  61.365  1.00  4.64           H
ATOM   2342  C   ILE A 142      90.262  85.085  59.487  1.00  4.64           C
ATOM   2343  O   ILE A 142      90.395  83.880  59.273  1.00  4.64           O
ATOM   2344  N   THR A 143      91.176  85.858  60.072  1.00  4.54           N
ATOM   2345  H   THR A 143      90.947  86.839  60.141  1.00  4.54           H
ATOM   2346  CA  THR A 143      92.423  85.448  60.697  1.00  4.54           C
ATOM   2347  HA  THR A 143      92.790  84.590  60.162  1.00  4.54           H
ATOM   2348  CB  THR A 143      93.459  86.580  60.607  1.00  4.54           C
ATOM   2349  HB  THR A 143      93.203  87.367  61.315  1.00  4.54           H
ATOM   2350  CG2 THR A 143      94.870  86.107  60.922  1.00  4.54           C
ATOM   2351 1HG2 THR A 143      95.573  86.918  60.733  1.00  4.54           H
ATOM   2352 2HG2 THR A 143      94.937  85.817  61.971  1.00  4.54           H
ATOM   2353 3HG2 THR A 143      95.134  85.251  60.304  1.00  4.54           H
ATOM   2354  OG1 THR A 143      93.461  87.149  59.310  1.00  4.54           O
ATOM   2355  HG1 THR A 143      93.899  86.512  58.722  1.00  4.54           H
ATOM   2356  C   THR A 143      92.162  85.110  62.159  1.00  4.54           C
ATOM   2357  O   THR A 143      91.644  85.945  62.908  1.00  4.54           O
ATOM   2358  N   ILE A 144      92.490  83.883  62.549  1.00  4.52           N
ATOM   2359  H   ILE A 144      92.984  83.293  61.880  1.00  4.52           H
ATOM   2360  CA  ILE A 144      92.173  83.272  63.839  1.00  4.52           C
ATOM   2361  HA  ILE A 144      92.175  84.055  64.595  1.00  4.52           H
ATOM   2362  CB  ILE A 144      90.771  82.597  63.842  1.00  4.52           C
ATOM   2363  HB  ILE A 144      90.804  81.732  64.501  1.00  4.52           H
ATOM   2364  CG2 ILE A 144      89.762  83.563  64.476  1.00  4.52           C
ATOM   2365 1HG2 ILE A 144      88.810  83.057  64.623  1.00  4.52           H
ATOM   2366 2HG2 ILE A 144      90.118  83.907  65.448  1.00  4.52           H
ATOM   2367 3HG2 ILE A 144      89.614  84.432  63.836  1.00  4.52           H
ATOM   2368  CG1 ILE A 144      90.211  82.095  62.491  1.00  4.52           C
ATOM   2369 1HG1 ILE A 144      90.139  82.922  61.785  1.00  4.52           H
ATOM   2370 2HG1 ILE A 144      89.202  81.713  62.648  1.00  4.52           H
ATOM   2371  CD1 ILE A 144      91.038  80.968  61.867  1.00  4.52           C
ATOM   2372  HD1 ILE A 144      90.572  80.650  60.934  1.00  4.52           H
ATOM   2373  HD2 ILE A 144      92.047  81.316  61.653  1.00  4.52           H
ATOM   2374  HD3 ILE A 144      91.085  80.117  62.547  1.00  4.52           H
ATOM   2375  C   ILE A 144      93.273  82.289  64.255  1.00  4.52           C
ATOM   2376  O   ILE A 144      94.221  82.041  63.507  1.00  4.52           O
ATOM   2377  N   ILE A 145      93.161  81.760  65.477  1.00  4.60           N
ATOM   2378  H   ILE A 145      92.341  81.970  66.024  1.00  4.60           H
ATOM   2379  CA  ILE A 145      93.994  80.642  65.915  1.00  4.60           C
ATOM   2380  HA  ILE A 145      95.030  80.972  65.857  1.00  4.60           H
ATOM   2381  CB  ILE A 145      93.674  80.270  67.385  1.00  4.60           C
ATOM   2382  HB  ILE A 145      92.739  80.749  67.679  1.00  4.60           H
ATOM   2383  CG2 ILE A 145      93.494  78.769  67.665  1.00  4.60           C
ATOM   2384 1HG2 ILE A 145      93.214  78.632  68.709  1.00  4.60           H
ATOM   2385 2HG2 ILE A 145      92.678  78.370  67.060  1.00  4.60           H
ATOM   2386 3HG2 ILE A 145      94.415  78.222  67.457  1.00  4.60           H
ATOM   2387  CG1 ILE A 145      94.788  80.799  68.306  1.00  4.60           C
ATOM   2388 1HG1 ILE A 145      95.753  80.401  67.984  1.00  4.60           H
ATOM   2389 2HG1 ILE A 145      94.605  80.442  69.317  1.00  4.60           H
ATOM   2390  CD1 ILE A 145      94.854  82.330  68.327  1.00  4.60           C
ATOM   2391  HD1 ILE A 145      95.541  82.654  69.107  1.00  4.60           H
ATOM   2392  HD2 ILE A 145      95.203  82.705  67.366  1.00  4.60           H
ATOM   2393  HD3 ILE A 145      93.864  82.737  68.529  1.00  4.60           H
ATOM   2394  C   ILE A 145      93.876  79.457  64.960  1.00  4.60           C
ATOM   2395  O   ILE A 145      92.776  79.135  64.525  1.00  4.60           O
ATOM   2396  N   ASN A 146      95.003  78.794  64.693  1.00  4.56           N
ATOM   2397  H   ASN A 146      95.867  79.196  65.040  1.00  4.56           H
ATOM   2398  CA  ASN A 146      95.069  77.508  64.011  1.00  4.56           C
ATOM   2399  HA  ASN A 146      94.408  77.560  63.147  1.00  4.56           H
ATOM   2400  CB  ASN A 146      96.484  77.296  63.462  1.00  4.56           C
ATOM   2401  HB1 ASN A 146      97.203  77.246  64.278  1.00  4.56           H
ATOM   2402  HB2 ASN A 146      96.735  78.150  62.833  1.00  4.56           H
ATOM   2403  CG  ASN A 146      96.620  76.036  62.621  1.00  4.56           C
ATOM   2404  OD1 ASN A 146      95.855  75.085  62.716  1.00  4.56           O
ATOM   2405  ND2 ASN A 146      97.643  75.988  61.808  1.00  4.56           N
ATOM   2406 1HD2 ASN A 146      98.273  76.784  61.771  1.00  4.56           H
ATOM   2407 2HD2 ASN A 146      97.848  75.100  61.353  1.00  4.56           H
ATOM   2408  C   ASN A 146      94.597  76.366  64.936  1.00  4.56           C
ATOM   2409  O   ASN A 146      95.367  75.862  65.781  1.00  4.56           O
ATOM   2410  N   PRO A 147      93.319  75.962  64.796  1.00  4.48           N
ATOM   2411  CD  PRO A 147      92.423  76.148  63.650  1.00  4.48           C
ATOM   2412  HD1 PRO A 147      92.885  75.780  62.732  1.00  4.48           H
ATOM   2413  HD2 PRO A 147      92.150  77.189  63.514  1.00  4.48           H
ATOM   2414  CG  PRO A 147      91.153  75.353  63.953  1.00  4.48           C
ATOM   2415  HG1 PRO A 147      91.202  74.378  63.466  1.00  4.48           H
ATOM   2416  HG2 PRO A 147      90.261  75.890  63.632  1.00  4.48           H
ATOM   2417  CB  PRO A 147      91.195  75.185  65.473  1.00  4.48           C
ATOM   2418  HB1 PRO A 147      90.667  74.287  65.796  1.00  4.48           H
ATOM   2419  HB2 PRO A 147      90.760  76.069  65.943  1.00  4.48           H
ATOM   2420  CA  PRO A 147      92.691  75.128  65.796  1.00  4.48           C
ATOM   2421  HA  PRO A 147      92.870  75.533  66.792  1.00  4.48           H
ATOM   2422  C   PRO A 147      93.238  73.715  65.734  1.00  4.48           C
ATOM   2423  O   PRO A 147      93.472  73.111  66.761  1.00  4.48           O
ATOM   2424  N   VAL A 148      93.481  73.204  64.531  1.00  4.51           N
ATOM   2425  H   VAL A 148      93.309  73.805  63.736  1.00  4.51           H
ATOM   2426  CA  VAL A 148      94.019  71.871  64.271  1.00  4.51           C
ATOM   2427  HA  VAL A 148      93.462  71.162  64.884  1.00  4.51           H
ATOM   2428  CB  VAL A 148      93.766  71.488  62.803  1.00  4.51           C
ATOM   2429  HB  VAL A 148      92.687  71.431  62.678  1.00  4.51           H
ATOM   2430  CG1 VAL A 148      94.258  72.528  61.793  1.00  4.51           C
ATOM   2431 1HG1 VAL A 148      93.845  72.277  60.826  1.00  4.51           H
ATOM   2432 2HG1 VAL A 148      93.884  73.522  62.036  1.00  4.51           H
ATOM   2433 3HG1 VAL A 148      95.348  72.549  61.757  1.00  4.51           H
ATOM   2434  CG2 VAL A 148      94.340  70.123  62.413  1.00  4.51           C
ATOM   2435 1HG2 VAL A 148      93.991  69.869  61.414  1.00  4.51           H
ATOM   2436 2HG2 VAL A 148      95.430  70.143  62.423  1.00  4.51           H
ATOM   2437 3HG2 VAL A 148      93.989  69.366  63.114  1.00  4.51           H
ATOM   2438  C   VAL A 148      95.477  71.719  64.674  1.00  4.51           C
ATOM   2439  O   VAL A 148      95.843  70.655  65.146  1.00  4.51           O
ATOM   2440  N   LEU A 149      96.305  72.761  64.579  1.00  4.60           N
ATOM   2441  H   LEU A 149      95.978  73.611  64.130  1.00  4.60           H
ATOM   2442  CA  LEU A 149      97.673  72.710  65.105  1.00  4.60           C
ATOM   2443  HA  LEU A 149      98.127  71.770  64.786  1.00  4.60           H
ATOM   2444  CB  LEU A 149      98.466  73.861  64.476  1.00  4.60           C
ATOM   2445  HB1 LEU A 149      98.061  74.820  64.803  1.00  4.60           H
ATOM   2446  HB2 LEU A 149      98.316  73.783  63.399  1.00  4.60           H
ATOM   2447  CG  LEU A 149      99.977  73.808  64.760  1.00  4.60           C
ATOM   2448  HG  LEU A 149     100.300  72.771  64.851  1.00  4.60           H
ATOM   2449  CD1 LEU A 149     100.706  74.427  63.573  1.00  4.60           C
ATOM   2450 1HD1 LEU A 149     101.775  74.416  63.757  1.00  4.60           H
ATOM   2451 2HD1 LEU A 149     100.507  73.837  62.680  1.00  4.60           H
ATOM   2452 3HD1 LEU A 149     100.368  75.451  63.410  1.00  4.60           H
ATOM   2453  CD2 LEU A 149     100.387  74.579  66.019  1.00  4.60           C
ATOM   2454 1HD2 LEU A 149     101.466  74.508  66.152  1.00  4.60           H
ATOM   2455 2HD2 LEU A 149     100.103  75.628  65.927  1.00  4.60           H
ATOM   2456 3HD2 LEU A 149      99.909  74.159  66.900  1.00  4.60           H
ATOM   2457  C   LEU A 149      97.704  72.736  66.633  1.00  4.60           C
ATOM   2458  O   LEU A 149      98.394  71.898  67.225  1.00  4.60           O
ATOM   2459  N   LEU A 150      96.951  73.651  67.274  1.00  4.62           N
ATOM   2460  H   LEU A 150      96.384  74.307  66.744  1.00  4.62           H
ATOM   2461  CA  LEU A 150      96.843  73.597  68.744  1.00  4.62           C
ATOM   2462  HA  LEU A 150      97.823  73.747  69.196  1.00  4.62           H
ATOM   2463  CB  LEU A 150      95.845  74.646  69.271  1.00  4.62           C
ATOM   2464  HB1 LEU A 150      95.565  74.353  70.284  1.00  4.62           H
ATOM   2465  HB2 LEU A 150      94.938  74.602  68.664  1.00  4.62           H
ATOM   2466  CG  LEU A 150      96.319  76.103  69.341  1.00  4.62           C
ATOM   2467  HG  LEU A 150      96.508  76.480  68.336  1.00  4.62           H
ATOM   2468  CD1 LEU A 150      95.209  76.926  69.995  1.00  4.62           C
ATOM   2469 1HD1 LEU A 150      95.421  77.986  69.897  1.00  4.62           H
ATOM   2470 2HD1 LEU A 150      94.263  76.714  69.501  1.00  4.62           H
ATOM   2471 3HD1 LEU A 150      95.114  76.670  71.052  1.00  4.62           H
ATOM   2472  CD2 LEU A 150      97.575  76.279  70.201  1.00  4.62           C
ATOM   2473 1HD2 LEU A 150      97.781  77.338  70.344  1.00  4.62           H
ATOM   2474 2HD2 LEU A 150      97.425  75.808  71.173  1.00  4.62           H
ATOM   2475 3HD2 LEU A 150      98.431  75.830  69.700  1.00  4.62           H
ATOM   2476  C   LEU A 150      96.346  72.220  69.192  1.00  4.62           C
ATOM   2477  O   LEU A 150      96.929  71.624  70.088  1.00  4.62           O
ATOM   2478  N   THR A 151      95.293  71.720  68.547  1.00  4.59           N
ATOM   2479  H   THR A 151      94.817  72.312  67.874  1.00  4.59           H
ATOM   2480  CA  THR A 151      94.656  70.459  68.900  1.00  4.59           C
ATOM   2481  HA  THR A 151      94.415  70.530  69.949  1.00  4.59           H
ATOM   2482  CB  THR A 151      93.354  70.215  68.124  1.00  4.59           C
ATOM   2483  HB  THR A 151      93.518  70.380  67.059  1.00  4.59           H
ATOM   2484  CG2 THR A 151      92.753  68.823  68.326  1.00  4.59           C
ATOM   2485 1HG2 THR A 151      91.754  68.783  67.895  1.00  4.59           H
ATOM   2486 2HG2 THR A 151      93.371  68.074  67.832  1.00  4.59           H
ATOM   2487 3HG2 THR A 151      92.701  68.591  69.392  1.00  4.59           H
ATOM   2488  OG1 THR A 151      92.362  71.088  68.595  1.00  4.59           O
ATOM   2489  HG1 THR A 151      92.308  70.896  69.535  1.00  4.59           H
ATOM   2490  C   THR A 151      95.599  69.258  68.740  1.00  4.59           C
ATOM   2491  O   THR A 151      95.688  68.374  69.593  1.00  4.59           O
ATOM   2492  N   LEU A 152      96.342  69.200  67.632  1.00  4.68           N
ATOM   2493  H   LEU A 152      96.230  69.909  66.916  1.00  4.68           H
ATOM   2494  CA  LEU A 152      97.342  68.154  67.442  1.00  4.68           C
ATOM   2495  HA  LEU A 152      96.838  67.202  67.598  1.00  4.68           H
ATOM   2496  CB  LEU A 152      97.902  68.149  66.004  1.00  4.68           C
ATOM   2497  HB1 LEU A 152      98.803  67.535  65.985  1.00  4.68           H
ATOM   2498  HB2 LEU A 152      98.184  69.168  65.734  1.00  4.68           H
ATOM   2499  CG  LEU A 152      96.915  67.587  64.946  1.00  4.68           C
ATOM   2500  HG  LEU A 152      95.983  68.147  64.976  1.00  4.68           H
ATOM   2501  CD1 LEU A 152      97.513  67.718  63.542  1.00  4.68           C
ATOM   2502 1HD1 LEU A 152      96.790  67.369  62.805  1.00  4.68           H
ATOM   2503 2HD1 LEU A 152      97.738  68.764  63.342  1.00  4.68           H
ATOM   2504 3HD1 LEU A 152      98.422  67.121  63.464  1.00  4.68           H
ATOM   2505  CD2 LEU A 152      96.575  66.105  65.146  1.00  4.68           C
ATOM   2506 1HD2 LEU A 152      95.957  65.749  64.319  1.00  4.68           H
ATOM   2507 2HD2 LEU A 152      97.488  65.511  65.182  1.00  4.68           H
ATOM   2508 3HD2 LEU A 152      96.007  65.969  66.063  1.00  4.68           H
ATOM   2509  C   LEU A 152      98.408  68.188  68.555  1.00  4.68           C
ATOM   2510  O   LEU A 152      98.675  67.148  69.170  1.00  4.68           O
ATOM   2511  N   ALA A 153      98.926  69.380  68.888  1.00  4.76           N
ATOM   2512  H   ALA A 153      98.600  70.212  68.409  1.00  4.76           H
ATOM   2513  CA  ALA A 153      99.852  69.541  70.013  1.00  4.76           C
ATOM   2514  HA  ALA A 153     100.732  68.935  69.803  1.00  4.76           H
ATOM   2515  CB  ALA A 153     100.314  71.003  70.088  1.00  4.76           C
ATOM   2516  HB1 ALA A 153     101.057  71.104  70.879  1.00  4.76           H
ATOM   2517  HB2 ALA A 153     100.755  71.302  69.137  1.00  4.76           H
ATOM   2518  HB3 ALA A 153      99.471  71.654  70.313  1.00  4.76           H
ATOM   2519  C   ALA A 153      99.285  69.026  71.371  1.00  4.76           C
ATOM   2520  O   ALA A 153      99.980  68.282  72.090  1.00  4.76           O
ATOM   2521  N   ASP A 154      98.018  69.360  71.687  1.00  4.79           N
ATOM   2522  H   ASP A 154      97.505  69.982  71.069  1.00  4.79           H
ATOM   2523  CA  ASP A 154      97.324  68.858  72.890  1.00  4.79           C
ATOM   2524  HA  ASP A 154      97.911  69.181  73.750  1.00  4.79           H
ATOM   2525  CB  ASP A 154      95.887  69.435  73.087  1.00  4.79           C
ATOM   2526  HB1 ASP A 154      95.876  70.462  72.715  1.00  4.79           H
ATOM   2527  HB2 ASP A 154      95.720  69.501  74.163  1.00  4.79           H
ATOM   2528  CG  ASP A 154      94.664  68.668  72.504  1.00  4.79           C
ATOM   2529  OD1 ASP A 154      94.428  67.478  72.823  1.00  4.79           O
ATOM   2530  OD2 ASP A 154      93.921  69.294  71.718  1.00  4.79           O
ATOM   2531  C   ASP A 154      97.325  67.322  72.931  1.00  4.79           C
ATOM   2532  O   ASP A 154      97.784  66.705  73.891  1.00  4.79           O
ATOM   2533  N   LYS A 155      96.915  66.701  71.821  1.00  4.88           N
ATOM   2534  H   LYS A 155      96.531  67.293  71.089  1.00  4.88           H
ATOM   2535  CA  LYS A 155      96.742  65.249  71.700  1.00  4.88           C
ATOM   2536  HA  LYS A 155      96.301  64.887  72.630  1.00  4.88           H
ATOM   2537  CB  LYS A 155      95.713  65.078  70.551  1.00  4.88           C
ATOM   2538  HB1 LYS A 155      95.983  65.740  69.725  1.00  4.88           H
ATOM   2539  HB2 LYS A 155      94.755  65.438  70.930  1.00  4.88           H
ATOM   2540  CG  LYS A 155      95.484  63.671  69.977  1.00  4.88           C
ATOM   2541  HG1 LYS A 155      94.444  63.583  69.662  1.00  4.88           H
ATOM   2542  HG2 LYS A 155      95.655  62.928  70.755  1.00  4.88           H
ATOM   2543  CD  LYS A 155      96.375  63.431  68.742  1.00  4.88           C
ATOM   2544  HD1 LYS A 155      97.352  63.896  68.883  1.00  4.88           H
ATOM   2545  HD2 LYS A 155      95.911  63.916  67.881  1.00  4.88           H
ATOM   2546  CE  LYS A 155      96.574  61.944  68.428  1.00  4.88           C
ATOM   2547  HE1 LYS A 155      97.084  61.871  67.463  1.00  4.88           H
ATOM   2548  HE2 LYS A 155      95.598  61.462  68.331  1.00  4.88           H
ATOM   2549  NZ  LYS A 155      97.389  61.284  69.478  1.00  4.88           N
ATOM   2550  HZ1 LYS A 155      97.658  60.337  69.213  1.00  4.88           H
ATOM   2551  HZ2 LYS A 155      98.211  61.843  69.682  1.00  4.88           H
ATOM   2552  HZ3 LYS A 155      96.904  61.280  70.366  1.00  4.88           H
ATOM   2553  C   LYS A 155      98.082  64.507  71.521  1.00  4.88           C
ATOM   2554  O   LYS A 155      98.109  63.284  71.320  1.00  4.88           O
ATOM   2555  N   LEU A 156      99.201  65.228  71.569  1.00  4.98           N
ATOM   2556  H   LEU A 156      99.100  66.223  71.735  1.00  4.98           H
ATOM   2557  CA  LEU A 156     100.538  64.703  71.312  1.00  4.98           C
ATOM   2558  HA  LEU A 156     100.437  63.840  70.662  1.00  4.98           H
ATOM   2559  CB  LEU A 156     101.304  65.802  70.548  1.00  4.98           C
ATOM   2560  HB1 LEU A 156     102.127  66.133  71.168  1.00  4.98           H
ATOM   2561  HB2 LEU A 156     100.670  66.668  70.429  1.00  4.98           H
ATOM   2562  CG  LEU A 156     101.835  65.466  69.149  1.00  4.98           C
ATOM   2563  HG  LEU A 156     102.702  64.827  69.276  1.00  4.98           H
ATOM   2564  CD1 LEU A 156     100.843  64.782  68.199  1.00  4.98           C
ATOM   2565 1HD1 LEU A 156     100.518  63.824  68.593  1.00  4.98           H
ATOM   2566 2HD1 LEU A 156      99.971  65.411  68.042  1.00  4.98           H
ATOM   2567 3HD1 LEU A 156     101.327  64.605  67.240  1.00  4.98           H
ATOM   2568  CD2 LEU A 156     102.269  66.757  68.448  1.00  4.98           C
ATOM   2569 1HD2 LEU A 156     102.885  67.359  69.113  1.00  4.98           H
ATOM   2570 2HD2 LEU A 156     102.844  66.499  67.562  1.00  4.98           H
ATOM   2571 3HD2 LEU A 156     101.392  67.340  68.166  1.00  4.98           H
ATOM   2572  C   LEU A 156     101.299  64.182  72.522  1.00  4.98           C
ATOM   2573  O   LEU A 156     101.762  63.040  72.485  1.00  4.98           O
ATOM   2574  N   ASP A 157     101.415  64.972  73.583  1.00  5.29           N
ATOM   2575  H   ASP A 157     100.944  65.870  73.589  1.00  5.29           H
ATOM   2576  CA  ASP A 157     101.909  64.403  74.854  1.00  5.29           C
ATOM   2577  HA  ASP A 157     102.646  63.643  74.682  1.00  5.29           H
ATOM   2578  CB  ASP A 157     102.485  65.551  75.707  1.00  5.29           C
ATOM   2579  HB1 ASP A 157     101.695  66.180  76.118  1.00  5.29           H
ATOM   2580  HB2 ASP A 157     103.095  66.189  75.065  1.00  5.29           H
ATOM   2581  CG  ASP A 157     103.364  65.017  76.830  1.00  5.29           C
ATOM   2582  OD1 ASP A 157     103.178  63.850  77.240  1.00  5.29           O
ATOM   2583  OD2 ASP A 157     104.398  65.669  77.104  1.00  5.29           O
ATOM   2584  C   ASP A 157     100.710  63.761  75.555  1.00  5.29           C
ATOM   2585  O   ASP A 157      99.955  64.419  76.263  1.00  5.29           O
ATOM   2586  N   GLY A 158     100.504  62.462  75.334  1.00  7.69           N
ATOM   2587  H   GLY A 158     101.092  61.990  74.663  1.00  7.69           H
ATOM   2588  CA  GLY A 158      99.411  61.743  75.993  1.00  7.69           C
ATOM   2589  HA1 GLY A 158      99.449  60.694  75.705  1.00  7.69           H
ATOM   2590  HA2 GLY A 158      98.465  62.165  75.654  1.00  7.69           H
ATOM   2591  C   GLY A 158      99.427  61.821  77.536  1.00  7.69           C
ATOM   2592  O   GLY A 158      98.440  61.422  78.149  1.00  7.69           O
ATOM   2593  N   LEU A 159     100.544  62.275  78.134  1.00  8.41           N
ATOM   2594  H   LEU A 159     101.284  62.517  77.485  1.00  8.41           H
ATOM   2595  CA  LEU A 159     100.736  62.950  79.433  1.00  8.41           C
ATOM   2596  HA  LEU A 159     101.372  63.796  79.169  1.00  8.41           H
ATOM   2597  CB  LEU A 159      99.456  63.589  80.017  1.00  8.41           C
ATOM   2598  HB1 LEU A 159      98.757  62.822  80.337  1.00  8.41           H
ATOM   2599  HB2 LEU A 159      98.972  64.164  79.225  1.00  8.41           H
ATOM   2600  CG  LEU A 159      99.716  64.537  81.204  1.00  8.41           C
ATOM   2601  HG  LEU A 159     100.175  63.976  82.019  1.00  8.41           H
ATOM   2602  CD1 LEU A 159     100.623  65.716  80.840  1.00  8.41           C
ATOM   2603 1HD1 LEU A 159     100.641  66.434  81.663  1.00  8.41           H
ATOM   2604 2HD1 LEU A 159     101.641  65.376  80.660  1.00  8.41           H
ATOM   2605 3HD1 LEU A 159     100.241  66.222  79.951  1.00  8.41           H
ATOM   2606  CD2 LEU A 159      98.377  65.085  81.693  1.00  8.41           C
ATOM   2607 1HD2 LEU A 159      98.536  65.742  82.550  1.00  8.41           H
ATOM   2608 2HD2 LEU A 159      97.897  65.660  80.899  1.00  8.41           H
ATOM   2609 3HD2 LEU A 159      97.721  64.270  81.996  1.00  8.41           H
ATOM   2610  C   LEU A 159     101.600  62.131  80.416  1.00  8.41           C
ATOM   2611  O   LEU A 159     102.615  62.635  80.908  1.00  8.41           O
ATOM   2612  N   PRO A 160     101.298  60.851  80.709  1.00  9.62           N
ATOM   2613  CD  PRO A 160     100.055  60.148  80.420  1.00  9.62           C
ATOM   2614  HD1 PRO A 160     100.150  59.596  79.485  1.00  9.62           H
ATOM   2615  HD2 PRO A 160      99.202  60.815  80.375  1.00  9.62           H
ATOM   2616  CG  PRO A 160      99.844  59.183  81.579  1.00  9.62           C
ATOM   2617  HG1 PRO A 160      99.255  58.315  81.282  1.00  9.62           H
ATOM   2618  HG2 PRO A 160      99.370  59.708  82.411  1.00  9.62           H
ATOM   2619  CB  PRO A 160     101.270  58.806  81.953  1.00  9.62           C
ATOM   2620  HB1 PRO A 160     101.587  57.987  81.306  1.00  9.62           H
ATOM   2621  HB2 PRO A 160     101.342  58.506  82.999  1.00  9.62           H
ATOM   2622  CA  PRO A 160     102.076  60.090  81.677  1.00  9.62           C
ATOM   2623  HA  PRO A 160     102.095  60.670  82.601  1.00  9.62           H
ATOM   2624  C   PRO A 160     103.516  59.761  81.291  1.00  9.62           C
ATOM   2625  O   PRO A 160     103.726  58.885  80.477  1.00  9.62           O
ATOM   2626  N   LYS A 161     104.516  60.369  81.936  1.00  9.35           N
ATOM   2627  H   LYS A 161     104.231  61.178  82.474  1.00  9.35           H
ATOM   2628  CA  LYS A 161     105.961  60.008  81.988  1.00  9.35           C
ATOM   2629  HA  LYS A 161     106.504  60.949  81.909  1.00  9.35           H
ATOM   2630  CB  LYS A 161     106.257  59.436  83.396  1.00  9.35           C
ATOM   2631  HB1 LYS A 161     106.092  58.358  83.404  1.00  9.35           H
ATOM   2632  HB2 LYS A 161     105.539  59.861  84.100  1.00  9.35           H
ATOM   2633  CG  LYS A 161     107.650  59.738  83.985  1.00  9.35           C
ATOM   2634  HG1 LYS A 161     107.671  59.292  84.981  1.00  9.35           H
ATOM   2635  HG2 LYS A 161     107.755  60.816  84.120  1.00  9.35           H
ATOM   2636  CD  LYS A 161     108.868  59.197  83.216  1.00  9.35           C
ATOM   2637  HD1 LYS A 161     108.588  58.303  82.655  1.00  9.35           H
ATOM   2638  HD2 LYS A 161     109.632  58.913  83.942  1.00  9.35           H
ATOM   2639  CE  LYS A 161     109.468  60.254  82.280  1.00  9.35           C
ATOM   2640  HE1 LYS A 161     109.805  61.113  82.867  1.00  9.35           H
ATOM   2641  HE2 LYS A 161     108.696  60.597  81.588  1.00  9.35           H
ATOM   2642  NZ  LYS A 161     110.591  59.703  81.494  1.00  9.35           N
ATOM   2643  HZ1 LYS A 161     110.843  60.326  80.724  1.00  9.35           H
ATOM   2644  HZ2 LYS A 161     111.402  59.444  82.028  1.00  9.35           H
ATOM   2645  HZ3 LYS A 161     110.274  58.904  80.941  1.00  9.35           H
ATOM   2646  C   LYS A 161     106.540  59.104  80.874  1.00  9.35           C
ATOM   2647  O   LYS A 161     107.304  59.601  80.064  1.00  9.35           O
ATOM   2648  N   THR A 162     106.230  57.812  80.793  1.00  7.70           N
ATOM   2649  H   THR A 162     105.630  57.407  81.495  1.00  7.70           H
ATOM   2650  CA  THR A 162     106.677  56.954  79.675  1.00  7.70           C
ATOM   2651  HA  THR A 162     107.746  57.103  79.518  1.00  7.70           H
ATOM   2652  CB  THR A 162     106.446  55.474  80.006  1.00  7.70           C
ATOM   2653  HB  THR A 162     105.381  55.249  79.934  1.00  7.70           H
ATOM   2654  CG2 THR A 162     107.227  54.529  79.097  1.00  7.70           C
ATOM   2655 1HG2 THR A 162     107.062  53.497  79.408  1.00  7.70           H
ATOM   2656 2HG2 THR A 162     106.883  54.638  78.068  1.00  7.70           H
ATOM   2657 3HG2 THR A 162     108.292  54.760  79.136  1.00  7.70           H
ATOM   2658  OG1 THR A 162     106.864  55.212  81.325  1.00  7.70           O
ATOM   2659  HG1 THR A 162     107.719  54.775  81.267  1.00  7.70           H
ATOM   2660  C   THR A 162     105.968  57.288  78.361  1.00  7.70           C
ATOM   2661  O   THR A 162     106.600  57.432  77.323  1.00  7.70           O
ATOM   2662  N   VAL A 163     104.659  57.519  78.419  1.00  6.83           N
ATOM   2663  H   VAL A 163     104.222  57.463  79.330  1.00  6.83           H
ATOM   2664  CA  VAL A 163     103.864  58.194  77.386  1.00  6.83           C
ATOM   2665  HA  VAL A 163     104.005  57.654  76.451  1.00  6.83           H
ATOM   2666  CB  VAL A 163     102.351  58.161  77.726  1.00  6.83           C
ATOM   2667  HB  VAL A 163     102.148  58.873  78.521  1.00  6.83           H
ATOM   2668  CG1 VAL A 163     101.469  58.542  76.530  1.00  6.83           C
ATOM   2669 1HG1 VAL A 163     100.417  58.480  76.808  1.00  6.83           H
ATOM   2670 2HG1 VAL A 163     101.672  59.568  76.227  1.00  6.83           H
ATOM   2671 3HG1 VAL A 163     101.663  57.874  75.690  1.00  6.83           H
ATOM   2672  CG2 VAL A 163     101.881  56.773  78.195  1.00  6.83           C
ATOM   2673 1HG2 VAL A 163     102.121  56.022  77.442  1.00  6.83           H
ATOM   2674 2HG2 VAL A 163     102.356  56.509  79.138  1.00  6.83           H
ATOM   2675 3HG2 VAL A 163     100.803  56.784  78.360  1.00  6.83           H
ATOM   2676  C   VAL A 163     104.320  59.632  77.149  1.00  6.83           C
ATOM   2677  O   VAL A 163     104.158  60.099  76.036  1.00  6.83           O
ATOM   2678  N   LYS A 164     104.952  60.313  78.118  1.00  6.50           N
ATOM   2679  H   LYS A 164     104.978  59.883  79.031  1.00  6.50           H
ATOM   2680  CA  LYS A 164     105.646  61.609  77.913  1.00  6.50           C
ATOM   2681  HA  LYS A 164     104.978  62.257  77.346  1.00  6.50           H
ATOM   2682  CB  LYS A 164     105.866  62.281  79.294  1.00  6.50           C
ATOM   2683  HB1 LYS A 164     106.689  61.815  79.817  1.00  6.50           H
ATOM   2684  HB2 LYS A 164     104.958  62.131  79.875  1.00  6.50           H
ATOM   2685  CG  LYS A 164     106.146  63.786  79.323  1.00  6.50           C
ATOM   2686  HG1 LYS A 164     105.904  64.157  80.321  1.00  6.50           H
ATOM   2687  HG2 LYS A 164     105.453  64.258  78.648  1.00  6.50           H
ATOM   2688  CD  LYS A 164     107.603  64.190  79.017  1.00  6.50           C
ATOM   2689  HD1 LYS A 164     108.149  63.367  78.561  1.00  6.50           H
ATOM   2690  HD2 LYS A 164     108.102  64.408  79.961  1.00  6.50           H
ATOM   2691  CE  LYS A 164     107.710  65.427  78.114  1.00  6.50           C
ATOM   2692  HE1 LYS A 164     108.768  65.656  77.961  1.00  6.50           H
ATOM   2693  HE2 LYS A 164     107.236  66.276  78.617  1.00  6.50           H
ATOM   2694  NZ  LYS A 164     107.047  65.207  76.810  1.00  6.50           N
ATOM   2695  HZ1 LYS A 164     107.225  65.939  76.141  1.00  6.50           H
ATOM   2696  HZ2 LYS A 164     107.271  64.304  76.402  1.00  6.50           H
ATOM   2697  HZ3 LYS A 164     106.033  65.210  76.954  1.00  6.50           H
ATOM   2698  C   LYS A 164     106.953  61.466  77.111  1.00  6.50           C
ATOM   2699  O   LYS A 164     107.323  62.399  76.400  1.00  6.50           O
ATOM   2700  N   ASP A 165     107.640  60.325  77.183  1.00  6.48           N
ATOM   2701  H   ASP A 165     107.340  59.636  77.856  1.00  6.48           H
ATOM   2702  CA  ASP A 165     108.855  60.039  76.397  1.00  6.48           C
ATOM   2703  HA  ASP A 165     109.476  60.935  76.349  1.00  6.48           H
ATOM   2704  CB  ASP A 165     109.687  58.922  77.054  1.00  6.48           C
ATOM   2705  HB1 ASP A 165     110.605  58.793  76.479  1.00  6.48           H
ATOM   2706  HB2 ASP A 165     109.135  57.983  77.003  1.00  6.48           H
ATOM   2707  CG  ASP A 165     110.070  59.187  78.510  1.00  6.48           C
ATOM   2708  OD1 ASP A 165     110.454  60.327  78.867  1.00  6.48           O
ATOM   2709  OD2 ASP A 165     109.987  58.243  79.333  1.00  6.48           O
ATOM   2710  C   ASP A 165     108.522  59.615  74.947  1.00  6.48           C
ATOM   2711  O   ASP A 165     109.058  60.137  73.962  1.00  6.48           O
ATOM   2712  N   ILE A 166     107.538  58.725  74.807  1.00  6.27           N
ATOM   2713  H   ILE A 166     107.162  58.291  75.643  1.00  6.27           H
ATOM   2714  CA  ILE A 166     106.980  58.343  73.505  1.00  6.27           C
ATOM   2715  HA  ILE A 166     107.801  58.065  72.842  1.00  6.27           H
ATOM   2716  CB  ILE A 166     106.053  57.115  73.668  1.00  6.27           C
ATOM   2717  HB  ILE A 166     105.282  57.371  74.398  1.00  6.27           H
ATOM   2718  CG2 ILE A 166     105.334  56.756  72.357  1.00  6.27           C
ATOM   2719 1HG2 ILE A 166     104.814  55.804  72.455  1.00  6.27           H
ATOM   2720 2HG2 ILE A 166     104.605  57.525  72.109  1.00  6.27           H
ATOM   2721 3HG2 ILE A 166     106.059  56.686  71.543  1.00  6.27           H
ATOM   2722  CG1 ILE A 166     106.802  55.871  74.207  1.00  6.27           C
ATOM   2723 1HG1 ILE A 166     106.081  55.063  74.340  1.00  6.27           H
ATOM   2724 2HG1 ILE A 166     107.211  56.094  75.191  1.00  6.27           H
ATOM   2725  CD1 ILE A 166     107.952  55.349  73.331  1.00  6.27           C
ATOM   2726  HD1 ILE A 166     108.737  56.099  73.242  1.00  6.27           H
ATOM   2727  HD2 ILE A 166     108.378  54.459  73.793  1.00  6.27           H
ATOM   2728  HD3 ILE A 166     107.589  55.085  72.337  1.00  6.27           H
ATOM   2729  C   ILE A 166     106.279  59.520  72.828  1.00  6.27           C
ATOM   2730  O   ILE A 166     106.312  59.668  71.618  1.00  6.27           O
ATOM   2731  N   CYS A 167     105.718  60.437  73.601  1.00  5.94           N
ATOM   2732  H   CYS A 167     105.598  60.223  74.580  1.00  5.94           H
ATOM   2733  CA  CYS A 167     105.387  61.780  73.161  1.00  5.94           C
ATOM   2734  HA  CYS A 167     104.686  61.758  72.332  1.00  5.94           H
ATOM   2735  CB  CYS A 167     104.764  62.516  74.347  1.00  5.94           C
ATOM   2736  HB1 CYS A 167     105.150  62.098  75.265  1.00  5.94           H
ATOM   2737  HB2 CYS A 167     103.689  62.346  74.332  1.00  5.94           H
ATOM   2738  SG  CYS A 167     105.166  64.299  74.384  1.00  5.94           S
ATOM   2739  HG  CYS A 167     104.505  64.579  75.520  1.00  5.94           H
ATOM   2740  C   CYS A 167     106.608  62.561  72.753  1.00  5.94           C
ATOM   2741  O   CYS A 167     106.470  63.324  71.826  1.00  5.94           O
ATOM   2742  N   PHE A 168     107.764  62.474  73.415  1.00  5.57           N
ATOM   2743  H   PHE A 168     107.889  61.807  74.160  1.00  5.57           H
ATOM   2744  CA  PHE A 168     108.917  63.170  72.869  1.00  5.57           C
ATOM   2745  HA  PHE A 168     108.682  64.234  72.862  1.00  5.57           H
ATOM   2746  CB  PHE A 168     110.187  63.008  73.721  1.00  5.57           C
ATOM   2747  HB1 PHE A 168     110.637  62.034  73.530  1.00  5.57           H
ATOM   2748  HB2 PHE A 168     109.916  63.056  74.776  1.00  5.57           H
ATOM   2749  CG  PHE A 168     111.223  64.081  73.424  1.00  5.57           C
ATOM   2750  CD1 PHE A 168     111.450  65.133  74.335  1.00  5.57           C
ATOM   2751  HD1 PHE A 168     110.921  65.159  75.276  1.00  5.57           H
ATOM   2752  CE1 PHE A 168     112.358  66.160  74.019  1.00  5.57           C
ATOM   2753  HE1 PHE A 168     112.532  66.969  74.714  1.00  5.57           H
ATOM   2754  CZ  PHE A 168     113.031  66.149  72.783  1.00  5.57           C
ATOM   2755  HZ  PHE A 168     113.710  66.949  72.523  1.00  5.57           H
ATOM   2756  CE2 PHE A 168     112.810  65.101  71.874  1.00  5.57           C
ATOM   2757  HE2 PHE A 168     113.303  65.100  70.910  1.00  5.57           H
ATOM   2758  CD2 PHE A 168     111.922  64.063  72.201  1.00  5.57           C
ATOM   2759  HD2 PHE A 168     111.757  63.268  71.487  1.00  5.57           H
ATOM   2760  C   PHE A 168     109.124  62.770  71.403  1.00  5.57           C
ATOM   2761  O   PHE A 168     109.212  63.665  70.566  1.00  5.57           O
ATOM   2762  N   GLU A 169     109.013  61.478  71.062  1.00  5.73           N
ATOM   2763  H   GLU A 169     108.940  60.765  71.781  1.00  5.73           H
ATOM   2764  CA  GLU A 169     108.923  61.100  69.626  1.00  5.73           C
ATOM   2765  HA  GLU A 169     109.803  61.492  69.115  1.00  5.73           H
ATOM   2766  CB  GLU A 169     108.951  59.564  69.454  1.00  5.73           C
ATOM   2767  HB1 GLU A 169     108.997  59.346  68.386  1.00  5.73           H
ATOM   2768  HB2 GLU A 169     108.024  59.141  69.837  1.00  5.73           H
ATOM   2769  CG  GLU A 169     110.140  58.870  70.143  1.00  5.73           C
ATOM   2770  HG1 GLU A 169     110.056  59.001  71.225  1.00  5.73           H
ATOM   2771  HG2 GLU A 169     111.060  59.361  69.816  1.00  5.73           H
ATOM   2772  CD  GLU A 169     110.217  57.362  69.831  1.00  5.73           C
ATOM   2773  OE1 GLU A 169     109.169  56.679  69.928  1.00  5.73           O
ATOM   2774  OE2 GLU A 169     111.335  56.890  69.518  1.00  5.73           O
ATOM   2775  C   GLU A 169     107.685  61.686  68.882  1.00  5.73           C
ATOM   2776  O   GLU A 169     107.812  62.192  67.765  1.00  5.73           O
ATOM   2777  N   ILE A 170     106.479  61.667  69.473  1.00  5.21           N
ATOM   2778  H   ILE A 170     106.420  61.198  70.370  1.00  5.21           H
ATOM   2779  CA  ILE A 170     105.222  62.046  68.788  1.00  5.21           C
ATOM   2780  HA  ILE A 170     105.323  61.637  67.781  1.00  5.21           H
ATOM   2781  CB  ILE A 170     103.973  61.332  69.361  1.00  5.21           C
ATOM   2782  HB  ILE A 170     103.841  61.631  70.398  1.00  5.21           H
ATOM   2783  CG2 ILE A 170     102.708  61.707  68.568  1.00  5.21           C
ATOM   2784 1HG2 ILE A 170     102.596  62.781  68.535  1.00  5.21           H
ATOM   2785 2HG2 ILE A 170     102.780  61.344  67.540  1.00  5.21           H
ATOM   2786 3HG2 ILE A 170     101.819  61.298  69.044  1.00  5.21           H
ATOM   2787  CG1 ILE A 170     104.108  59.791  69.257  1.00  5.21           C
ATOM   2788 1HG1 ILE A 170     105.104  59.474  69.548  1.00  5.21           H
ATOM   2789 2HG1 ILE A 170     103.989  59.480  68.218  1.00  5.21           H
ATOM   2790  CD1 ILE A 170     103.100  59.025  70.124  1.00  5.21           C
ATOM   2791  HD1 ILE A 170     103.314  57.957  70.061  1.00  5.21           H
ATOM   2792  HD2 ILE A 170     103.187  59.346  71.162  1.00  5.21           H
ATOM   2793  HD3 ILE A 170     102.082  59.192  69.775  1.00  5.21           H
ATOM   2794  C   ILE A 170     105.070  63.575  68.529  1.00  5.21           C
ATOM   2795  O   ILE A 170     104.715  64.007  67.420  1.00  5.21           O
ATOM   2796  N   ILE A 171     105.397  64.409  69.521  1.00  5.14           N
ATOM   2797  H   ILE A 171     105.705  63.970  70.382  1.00  5.14           H
ATOM   2798  CA  ILE A 171     105.675  65.838  69.387  1.00  5.14           C
ATOM   2799  HA  ILE A 171     104.802  66.282  68.921  1.00  5.14           H
ATOM   2800  CB  ILE A 171     105.943  66.642  70.693  1.00  5.14           C
ATOM   2801  HB  ILE A 171     106.041  67.678  70.362  1.00  5.14           H
ATOM   2802  CG2 ILE A 171     104.739  66.629  71.640  1.00  5.14           C
ATOM   2803 1HG2 ILE A 171     104.997  67.067  72.604  1.00  5.14           H
ATOM   2804 2HG2 ILE A 171     103.948  67.236  71.209  1.00  5.14           H
ATOM   2805 3HG2 ILE A 171     104.392  65.608  71.801  1.00  5.14           H
ATOM   2806  CG1 ILE A 171     107.237  66.331  71.481  1.00  5.14           C
ATOM   2807 1HG1 ILE A 171     107.995  65.914  70.827  1.00  5.14           H
ATOM   2808 2HG1 ILE A 171     107.021  65.612  72.266  1.00  5.14           H
ATOM   2809  CD1 ILE A 171     107.845  67.569  72.153  1.00  5.14           C
ATOM   2810  HD1 ILE A 171     108.745  67.276  72.696  1.00  5.14           H
ATOM   2811  HD2 ILE A 171     108.114  68.307  71.397  1.00  5.14           H
ATOM   2812  HD3 ILE A 171     107.136  68.009  72.854  1.00  5.14           H
ATOM   2813  C   ILE A 171     106.820  66.085  68.414  1.00  5.14           C
ATOM   2814  O   ILE A 171     106.733  67.081  67.702  1.00  5.14           O
ATOM   2815  N   ASN A 172     107.838  65.213  68.331  1.00  5.24           N
ATOM   2816  H   ASN A 172     107.910  64.428  68.971  1.00  5.24           H
ATOM   2817  CA  ASN A 172     108.835  65.356  67.274  1.00  5.24           C
ATOM   2818  HA  ASN A 172     109.233  66.370  67.350  1.00  5.24           H
ATOM   2819  CB  ASN A 172     110.036  64.390  67.420  1.00  5.24           C
ATOM   2820  HB1 ASN A 172     110.019  63.653  66.616  1.00  5.24           H
ATOM   2821  HB2 ASN A 172     109.987  63.841  68.348  1.00  5.24           H
ATOM   2822  CG  ASN A 172     111.378  65.111  67.390  1.00  5.24           C
ATOM   2823  OD1 ASN A 172     111.959  65.466  68.404  1.00  5.24           O
ATOM   2824  ND2 ASN A 172     111.922  65.374  66.231  1.00  5.24           N
ATOM   2825 1HD2 ASN A 172     111.482  65.002  65.388  1.00  5.24           H
ATOM   2826 2HD2 ASN A 172     112.800  65.845  66.217  1.00  5.24           H
ATOM   2827  C   ASN A 172     108.184  65.260  65.888  1.00  5.24           C
ATOM   2828  O   ASN A 172     108.316  66.204  65.124  1.00  5.24           O
ATOM   2829  N   ASN A 173     107.385  64.232  65.575  1.00  5.16           N
ATOM   2830  H   ASN A 173     107.315  63.457  66.229  1.00  5.16           H
ATOM   2831  CA  ASN A 173     106.755  64.148  64.242  1.00  5.16           C
ATOM   2832  HA  ASN A 173     107.545  64.266  63.502  1.00  5.16           H
ATOM   2833  CB  ASN A 173     106.130  62.763  64.021  1.00  5.16           C
ATOM   2834  HB1 ASN A 173     105.596  62.775  63.073  1.00  5.16           H
ATOM   2835  HB2 ASN A 173     105.420  62.553  64.822  1.00  5.16           H
ATOM   2836  CG  ASN A 173     107.135  61.619  63.946  1.00  5.16           C
ATOM   2837  OD1 ASN A 173     106.791  60.486  64.228  1.00  5.16           O
ATOM   2838  ND2 ASN A 173     108.360  61.822  63.520  1.00  5.16           N
ATOM   2839 1HD2 ASN A 173     108.704  62.737  63.221  1.00  5.16           H
ATOM   2840 2HD2 ASN A 173     108.981  61.041  63.512  1.00  5.16           H
ATOM   2841  C   ASN A 173     105.780  65.298  63.923  1.00  5.16           C
ATOM   2842  O   ASN A 173     105.791  65.847  62.811  1.00  5.16           O
ATOM   2843  N   GLY A 174     104.975  65.729  64.903  1.00  5.03           N
ATOM   2844  H   GLY A 174     105.008  65.253  65.800  1.00  5.03           H
ATOM   2845  CA  GLY A 174     104.124  66.916  64.729  1.00  5.03           C
ATOM   2846  HA1 GLY A 174     103.540  67.070  65.631  1.00  5.03           H
ATOM   2847  HA2 GLY A 174     103.441  66.747  63.898  1.00  5.03           H
ATOM   2848  C   GLY A 174     104.914  68.205  64.452  1.00  5.03           C
ATOM   2849  O   GLY A 174     104.548  68.971  63.560  1.00  5.03           O
ATOM   2850  N   ASN A 175     106.007  68.435  65.190  1.00  4.90           N
ATOM   2851  H   ASN A 175     106.272  67.740  65.885  1.00  4.90           H
ATOM   2852  CA  ASN A 175     106.890  69.599  65.056  1.00  4.90           C
ATOM   2853  HA  ASN A 175     106.292  70.510  65.076  1.00  4.90           H
ATOM   2854  CB  ASN A 175     107.846  69.607  66.264  1.00  4.90           C
ATOM   2855  HB1 ASN A 175     108.367  68.652  66.320  1.00  4.90           H
ATOM   2856  HB2 ASN A 175     107.278  69.736  67.185  1.00  4.90           H
ATOM   2857  CG  ASN A 175     108.913  70.683  66.164  1.00  4.90           C
ATOM   2858  OD1 ASN A 175     109.878  70.572  65.432  1.00  4.90           O
ATOM   2859  ND2 ASN A 175     108.796  71.758  66.902  1.00  4.90           N
ATOM   2860 1HD2 ASN A 175     108.177  71.754  67.702  1.00  4.90           H
ATOM   2861 2HD2 ASN A 175     109.569  72.387  66.821  1.00  4.90           H
ATOM   2862  C   ASN A 175     107.694  69.597  63.753  1.00  4.90           C
ATOM   2863  O   ASN A 175     107.828  70.641  63.129  1.00  4.90           O
ATOM   2864  N   GLU A 176     108.173  68.447  63.302  1.00  5.06           N
ATOM   2865  H   GLU A 176     108.102  67.628  63.902  1.00  5.06           H
ATOM   2866  CA  GLU A 176     108.815  68.274  62.005  1.00  5.06           C
ATOM   2867  HA  GLU A 176     109.709  68.895  61.932  1.00  5.06           H
ATOM   2868  CB  GLU A 176     109.189  66.792  61.815  1.00  5.06           C
ATOM   2869  HB1 GLU A 176     109.455  66.626  60.769  1.00  5.06           H
ATOM   2870  HB2 GLU A 176     108.293  66.207  62.021  1.00  5.06           H
ATOM   2871  CG  GLU A 176     110.343  66.262  62.684  1.00  5.06           C
ATOM   2872  HG1 GLU A 176     110.351  66.788  63.641  1.00  5.06           H
ATOM   2873  HG2 GLU A 176     111.289  66.484  62.185  1.00  5.06           H
ATOM   2874  CD  GLU A 176     110.228  64.745  62.934  1.00  5.06           C
ATOM   2875  OE1 GLU A 176     110.792  64.262  63.941  1.00  5.06           O
ATOM   2876  OE2 GLU A 176     109.549  64.045  62.150  1.00  5.06           O
ATOM   2877  C   GLU A 176     107.847  68.656  60.901  1.00  5.06           C
ATOM   2878  O   GLU A 176     108.171  69.503  60.076  1.00  5.06           O
ATOM   2879  N   ALA A 177     106.627  68.111  60.912  1.00  4.92           N
ATOM   2880  H   ALA A 177     106.409  67.402  61.609  1.00  4.92           H
ATOM   2881  CA  ALA A 177     105.627  68.476  59.918  1.00  4.92           C
ATOM   2882  HA  ALA A 177     106.024  68.251  58.931  1.00  4.92           H
ATOM   2883  CB  ALA A 177     104.396  67.584  60.136  1.00  4.92           C
ATOM   2884  HB1 ALA A 177     103.654  67.781  59.364  1.00  4.92           H
ATOM   2885  HB2 ALA A 177     104.693  66.535  60.084  1.00  4.92           H
ATOM   2886  HB3 ALA A 177     103.961  67.777  61.118  1.00  4.92           H
ATOM   2887  C   ALA A 177     105.247  69.965  59.953  1.00  4.92           C
ATOM   2888  O   ALA A 177     104.959  70.565  58.917  1.00  4.92           O
ATOM   2889  N   LEU A 178     105.230  70.577  61.137  1.00  4.88           N
ATOM   2890  H   LEU A 178     105.424  70.014  61.959  1.00  4.88           H
ATOM   2891  CA  LEU A 178     105.035  72.011  61.331  1.00  4.88           C
ATOM   2892  HA  LEU A 178     104.089  72.301  60.878  1.00  4.88           H
ATOM   2893  CB  LEU A 178     104.909  72.265  62.842  1.00  4.88           C
ATOM   2894  HB1 LEU A 178     105.805  71.917  63.341  1.00  4.88           H
ATOM   2895  HB2 LEU A 178     104.081  71.648  63.195  1.00  4.88           H
ATOM   2896  CG  LEU A 178     104.653  73.707  63.309  1.00  4.88           C
ATOM   2897  HG  LEU A 178     103.780  74.102  62.795  1.00  4.88           H
ATOM   2898  CD1 LEU A 178     104.372  73.620  64.811  1.00  4.88           C
ATOM   2899 1HD1 LEU A 178     104.129  74.607  65.198  1.00  4.88           H
ATOM   2900 2HD1 LEU A 178     103.526  72.958  65.000  1.00  4.88           H
ATOM   2901 3HD1 LEU A 178     105.252  73.234  65.327  1.00  4.88           H
ATOM   2902  CD2 LEU A 178     105.838  74.656  63.107  1.00  4.88           C
ATOM   2903 1HD2 LEU A 178     105.892  74.982  62.070  1.00  4.88           H
ATOM   2904 2HD2 LEU A 178     105.705  75.555  63.700  1.00  4.88           H
ATOM   2905 3HD2 LEU A 178     106.772  74.177  63.402  1.00  4.88           H
ATOM   2906  C   LEU A 178     106.120  72.843  60.644  1.00  4.88           C
ATOM   2907  O   LEU A 178     105.787  73.680  59.805  1.00  4.88           O
ATOM   2908  N   GLY A 179     107.383  72.558  60.958  1.00  5.04           N
ATOM   2909  H   GLY A 179     107.535  71.823  61.644  1.00  5.04           H
ATOM   2910  CA  GLY A 179     108.571  73.194  60.403  1.00  5.04           C
ATOM   2911  HA1 GLY A 179     109.457  72.706  60.810  1.00  5.04           H
ATOM   2912  HA2 GLY A 179     108.584  74.249  60.679  1.00  5.04           H
ATOM   2913  C   GLY A 179     108.612  73.087  58.874  1.00  5.04           C
ATOM   2914  O   GLY A 179     108.652  74.089  58.162  1.00  5.04           O
ATOM   2915  N   ILE A 180     108.526  71.861  58.355  1.00  5.16           N
ATOM   2916  H   ILE A 180     108.456  71.078  59.002  1.00  5.16           H
ATOM   2917  CA  ILE A 180     108.732  71.561  56.933  1.00  5.16           C
ATOM   2918  HA  ILE A 180     109.586  72.161  56.613  1.00  5.16           H
ATOM   2919  CB  ILE A 180     109.125  70.086  56.681  1.00  5.16           C
ATOM   2920  HB  ILE A 180     109.430  70.010  55.635  1.00  5.16           H
ATOM   2921  CG2 ILE A 180     110.373  69.709  57.503  1.00  5.16           C
ATOM   2922 1HG2 ILE A 180     110.764  68.749  57.169  1.00  5.16           H
ATOM   2923 2HG2 ILE A 180     111.151  70.459  57.359  1.00  5.16           H
ATOM   2924 3HG2 ILE A 180     110.139  69.642  58.563  1.00  5.16           H
ATOM   2925  CG1 ILE A 180     107.915  69.140  56.852  1.00  5.16           C
ATOM   2926 1HG1 ILE A 180     107.248  69.277  56.001  1.00  5.16           H
ATOM   2927 2HG1 ILE A 180     107.360  69.429  57.738  1.00  5.16           H
ATOM   2928  CD1 ILE A 180     108.248  67.646  56.944  1.00  5.16           C
ATOM   2929  HD1 ILE A 180     107.323  67.071  56.962  1.00  5.16           H
ATOM   2930  HD2 ILE A 180     108.840  67.344  56.080  1.00  5.16           H
ATOM   2931  HD3 ILE A 180     108.803  67.439  57.860  1.00  5.16           H
ATOM   2932  C   ILE A 180     107.600  71.968  55.989  1.00  5.16           C
ATOM   2933  O   ILE A 180     107.807  72.009  54.779  1.00  5.16           O
ATOM   2934  N   LYS A 181     106.420  72.288  56.524  1.00  5.04           N
ATOM   2935  H   LYS A 181     106.331  72.191  57.528  1.00  5.04           H
ATOM   2936  CA  LYS A 181     105.272  72.814  55.763  1.00  5.04           C
ATOM   2937  HA  LYS A 181     105.558  72.850  54.709  1.00  5.04           H
ATOM   2938  CB  LYS A 181     104.102  71.802  55.843  1.00  5.04           C
ATOM   2939  HB1 LYS A 181     104.378  71.003  56.527  1.00  5.04           H
ATOM   2940  HB2 LYS A 181     104.003  71.331  54.863  1.00  5.04           H
ATOM   2941  CG  LYS A 181     102.721  72.341  56.245  1.00  5.04           C
ATOM   2942  HG1 LYS A 181     102.316  72.920  55.414  1.00  5.04           H
ATOM   2943  HG2 LYS A 181     102.822  73.002  57.104  1.00  5.04           H
ATOM   2944  CD  LYS A 181     101.719  71.228  56.583  1.00  5.04           C
ATOM   2945  HD1 LYS A 181     101.633  70.550  55.733  1.00  5.04           H
ATOM   2946  HD2 LYS A 181     100.746  71.692  56.747  1.00  5.04           H
ATOM   2947  CE  LYS A 181     102.076  70.417  57.835  1.00  5.04           C
ATOM   2948  HE1 LYS A 181     102.988  69.839  57.658  1.00  5.04           H
ATOM   2949  HE2 LYS A 181     101.255  69.725  58.031  1.00  5.04           H
ATOM   2950  NZ  LYS A 181     102.258  71.295  59.010  1.00  5.04           N
ATOM   2951  HZ1 LYS A 181     103.193  71.690  59.022  1.00  5.04           H
ATOM   2952  HZ2 LYS A 181     101.556  72.035  58.977  1.00  5.04           H
ATOM   2953  HZ3 LYS A 181     102.074  70.788  59.866  1.00  5.04           H
ATOM   2954  C   LYS A 181     104.998  74.293  56.084  1.00  5.04           C
ATOM   2955  O   LYS A 181     104.009  74.849  55.617  1.00  5.04           O
ATOM   2956  N   ALA A 182     105.910  74.931  56.829  1.00  5.10           N
ATOM   2957  H   ALA A 182     106.731  74.419  57.120  1.00  5.10           H
ATOM   2958  CA  ALA A 182     105.820  76.316  57.287  1.00  5.10           C
ATOM   2959  HA  ALA A 182     106.536  76.423  58.103  1.00  5.10           H
ATOM   2960  CB  ALA A 182     106.286  77.246  56.154  1.00  5.10           C
ATOM   2961  HB1 ALA A 182     106.319  78.273  56.519  1.00  5.10           H
ATOM   2962  HB2 ALA A 182     107.282  76.956  55.818  1.00  5.10           H
ATOM   2963  HB3 ALA A 182     105.588  77.191  55.318  1.00  5.10           H
ATOM   2964  C   ALA A 182     104.453  76.678  57.894  1.00  5.10           C
ATOM   2965  O   ALA A 182     103.838  77.680  57.527  1.00  5.10           O
ATOM   2966  N   GLU A 183     103.941  75.818  58.784  1.00  4.78           N
ATOM   2967  H   GLU A 183     104.529  75.071  59.131  1.00  4.78           H
ATOM   2968  CA  GLU A 183     102.639  76.067  59.406  1.00  4.78           C
ATOM   2969  HA  GLU A 183     102.023  76.500  58.617  1.00  4.78           H
ATOM   2970  CB  GLU A 183     101.946  74.771  59.833  1.00  4.78           C
ATOM   2971  HB1 GLU A 183     102.330  74.422  60.792  1.00  4.78           H
ATOM   2972  HB2 GLU A 183     102.162  74.019  59.078  1.00  4.78           H
ATOM   2973  CG  GLU A 183     100.423  74.997  59.906  1.00  4.78           C
ATOM   2974  HG1 GLU A 183     100.103  75.614  59.064  1.00  4.78           H
ATOM   2975  HG2 GLU A 183     100.193  75.538  60.824  1.00  4.78           H
ATOM   2976  CD  GLU A 183      99.627  73.694  59.848  1.00  4.78           C
ATOM   2977  OE1 GLU A 183      98.695  73.511  60.658  1.00  4.78           O
ATOM   2978  OE2 GLU A 183      99.952  72.839  58.992  1.00  4.78           O
ATOM   2979  C   GLU A 183     102.694  77.121  60.504  1.00  4.78           C
ATOM   2980  O   GLU A 183     103.690  77.173  61.216  1.00  4.78           O
ATOM   2981  N   ASP A 184     101.622  77.916  60.653  1.00  4.81           N
ATOM   2982  H   ASP A 184     100.837  77.790  60.037  1.00  4.81           H
ATOM   2983  CA  ASP A 184     101.524  79.023  61.612  1.00  4.81           C
ATOM   2984  HA  ASP A 184     102.390  78.996  62.251  1.00  4.81           H
ATOM   2985  CB  ASP A 184     101.617  80.385  60.896  1.00  4.81           C
ATOM   2986  HB1 ASP A 184     100.779  80.481  60.204  1.00  4.81           H
ATOM   2987  HB2 ASP A 184     102.545  80.425  60.322  1.00  4.81           H
ATOM   2988  CG  ASP A 184     101.600  81.553  61.898  1.00  4.81           C
ATOM   2989  OD1 ASP A 184     100.707  82.415  61.776  1.00  4.81           O
ATOM   2990  OD2 ASP A 184     102.365  81.512  62.891  1.00  4.81           O
ATOM   2991  C   ASP A 184     100.299  78.957  62.538  1.00  4.81           C
ATOM   2992  O   ASP A 184      99.266  78.360  62.227  1.00  4.81           O
ATOM   2993  N   LEU A 185     100.473  79.568  63.713  1.00  4.71           N
ATOM   2994  H   LEU A 185     101.323  80.123  63.802  1.00  4.71           H
ATOM   2995  CA  LEU A 185      99.513  79.673  64.799  1.00  4.71           C
ATOM   2996  HA  LEU A 185      99.080  78.682  64.936  1.00  4.71           H
ATOM   2997  CB  LEU A 185     100.283  80.036  66.076  1.00  4.71           C
ATOM   2998  HB1 LEU A 185     100.800  80.980  65.917  1.00  4.71           H
ATOM   2999  HB2 LEU A 185     101.046  79.272  66.227  1.00  4.71           H
ATOM   3000  CG  LEU A 185      99.444  80.126  67.364  1.00  4.71           C
ATOM   3001  HG  LEU A 185      98.749  80.961  67.312  1.00  4.71           H
ATOM   3002  CD1 LEU A 185      98.654  78.845  67.637  1.00  4.71           C
ATOM   3003 1HD1 LEU A 185      99.317  77.982  67.610  1.00  4.71           H
ATOM   3004 2HD1 LEU A 185      98.173  78.912  68.609  1.00  4.71           H
ATOM   3005 3HD1 LEU A 185      97.874  78.717  66.888  1.00  4.71           H
ATOM   3006  CD2 LEU A 185     100.401  80.353  68.534  1.00  4.71           C
ATOM   3007 1HD2 LEU A 185      99.864  80.360  69.479  1.00  4.71           H
ATOM   3008 2HD2 LEU A 185     101.143  79.560  68.544  1.00  4.71           H
ATOM   3009 3HD2 LEU A 185     100.924  81.297  68.408  1.00  4.71           H
ATOM   3010  C   LEU A 185      98.346  80.615  64.461  1.00  4.71           C
ATOM   3011  O   LEU A 185      97.332  80.543  65.151  1.00  4.71           O
ATOM   3012  N   PHE A 186      98.421  81.432  63.401  1.00  4.59           N
ATOM   3013  H   PHE A 186      99.275  81.460  62.850  1.00  4.59           H
ATOM   3014  CA  PHE A 186      97.473  82.523  63.156  1.00  4.59           C
ATOM   3015  HA  PHE A 186      96.594  82.359  63.775  1.00  4.59           H
ATOM   3016  CB  PHE A 186      98.088  83.846  63.619  1.00  4.59           C
ATOM   3017  HB1 PHE A 186      97.344  84.622  63.460  1.00  4.59           H
ATOM   3018  HB2 PHE A 186      98.961  84.076  63.007  1.00  4.59           H
ATOM   3019  CG  PHE A 186      98.474  83.855  65.079  1.00  4.59           C
ATOM   3020  CD1 PHE A 186      97.494  84.090  66.059  1.00  4.59           C
ATOM   3021  HD1 PHE A 186      96.479  84.291  65.755  1.00  4.59           H
ATOM   3022  CE1 PHE A 186      97.823  84.009  67.422  1.00  4.59           C
ATOM   3023  HE1 PHE A 186      97.064  84.180  68.168  1.00  4.59           H
ATOM   3024  CZ  PHE A 186      99.130  83.661  67.803  1.00  4.59           C
ATOM   3025  HZ  PHE A 186      99.384  83.546  68.847  1.00  4.59           H
ATOM   3026  CE2 PHE A 186     100.111  83.444  66.821  1.00  4.59           C
ATOM   3027  HE2 PHE A 186     101.112  83.158  67.101  1.00  4.59           H
ATOM   3028  CD2 PHE A 186      99.790  83.547  65.460  1.00  4.59           C
ATOM   3029  HD2 PHE A 186     100.540  83.334  64.705  1.00  4.59           H
ATOM   3030  C   PHE A 186      96.946  82.625  61.721  1.00  4.59           C
ATOM   3031  O   PHE A 186      97.123  83.617  61.005  1.00  4.59           O
ATOM   3032  N   ILE A 187      96.301  81.540  61.314  1.00  4.50           N
ATOM   3033  H   ILE A 187      96.082  80.857  62.024  1.00  4.50           H
ATOM   3034  CA  ILE A 187      95.872  81.264  59.944  1.00  4.50           C
ATOM   3035  HA  ILE A 187      96.730  81.418  59.289  1.00  4.50           H
ATOM   3036  CB  ILE A 187      95.477  79.765  59.889  1.00  4.50           C
ATOM   3037  HB  ILE A 187      96.293  79.207  60.353  1.00  4.50           H
ATOM   3038  CG2 ILE A 187      94.203  79.481  60.708  1.00  4.50           C
ATOM   3039 1HG2 ILE A 187      94.029  78.408  60.787  1.00  4.50           H
ATOM   3040 2HG2 ILE A 187      94.279  79.884  61.717  1.00  4.50           H
ATOM   3041 3HG2 ILE A 187      93.331  79.920  60.225  1.00  4.50           H
ATOM   3042  CG1 ILE A 187      95.349  79.241  58.442  1.00  4.50           C
ATOM   3043 1HG1 ILE A 187      96.207  79.588  57.865  1.00  4.50           H
ATOM   3044 2HG1 ILE A 187      94.441  79.630  57.982  1.00  4.50           H
ATOM   3045  CD1 ILE A 187      95.308  77.712  58.348  1.00  4.50           C
ATOM   3046  HD1 ILE A 187      95.308  77.420  57.297  1.00  4.50           H
ATOM   3047  HD2 ILE A 187      96.182  77.281  58.837  1.00  4.50           H
ATOM   3048  HD3 ILE A 187      94.401  77.328  58.816  1.00  4.50           H
ATOM   3049  C   ILE A 187      94.747  82.177  59.476  1.00  4.50           C
ATOM   3050  O   ILE A 187      94.047  82.767  60.287  1.00  4.50           O
ATOM   3051  N   THR A 188      94.540  82.260  58.160  1.00  4.53           N
ATOM   3052  H   THR A 188      95.107  81.696  57.544  1.00  4.53           H
ATOM   3053  CA  THR A 188      93.430  83.017  57.571  1.00  4.53           C
ATOM   3054  HA  THR A 188      92.780  83.378  58.366  1.00  4.53           H
ATOM   3055  CB  THR A 188      93.922  84.256  56.815  1.00  4.53           C
ATOM   3056  HB  THR A 188      94.541  83.954  55.969  1.00  4.53           H
ATOM   3057  CG2 THR A 188      92.778  85.141  56.327  1.00  4.53           C
ATOM   3058 1HG2 THR A 188      93.182  86.045  55.870  1.00  4.53           H
ATOM   3059 2HG2 THR A 188      92.195  84.605  55.579  1.00  4.53           H
ATOM   3060 3HG2 THR A 188      92.130  85.414  57.160  1.00  4.53           H
ATOM   3061  OG1 THR A 188      94.683  85.059  57.685  1.00  4.53           O
ATOM   3062  HG1 THR A 188      95.359  84.489  58.070  1.00  4.53           H
ATOM   3063  C   THR A 188      92.585  82.157  56.666  1.00  4.53           C
ATOM   3064  O   THR A 188      93.035  81.654  55.639  1.00  4.53           O
ATOM   3065  N   GLU A 189      91.326  82.047  57.058  1.00  4.52           N
ATOM   3066  H   GLU A 189      91.039  82.526  57.907  1.00  4.52           H
ATOM   3067  CA  GLU A 189      90.343  81.182  56.434  1.00  4.52           C
ATOM   3068  HA  GLU A 189      90.764  80.697  55.552  1.00  4.52           H
ATOM   3069  CB  GLU A 189      89.963  80.080  57.449  1.00  4.52           C
ATOM   3070  HB1 GLU A 189      89.218  79.431  56.992  1.00  4.52           H
ATOM   3071  HB2 GLU A 189      89.520  80.541  58.334  1.00  4.52           H
ATOM   3072  CG  GLU A 189      91.157  79.207  57.877  1.00  4.52           C
ATOM   3073  HG1 GLU A 189      91.903  79.831  58.372  1.00  4.52           H
ATOM   3074  HG2 GLU A 189      91.614  78.773  56.985  1.00  4.52           H
ATOM   3075  CD  GLU A 189      90.723  78.079  58.822  1.00  4.52           C
ATOM   3076  OE1 GLU A 189      91.374  77.903  59.877  1.00  4.52           O
ATOM   3077  OE2 GLU A 189      89.743  77.385  58.461  1.00  4.52           O
ATOM   3078  C   GLU A 189      89.160  82.018  55.980  1.00  4.52           C
ATOM   3079  O   GLU A 189      89.204  83.240  55.863  1.00  4.52           O
ATOM   3080  N   GLU A 190      88.098  81.323  55.651  1.00  4.61           N
ATOM   3081  H   GLU A 190      88.089  80.347  55.918  1.00  4.61           H
ATOM   3082  CA  GLU A 190      86.972  81.801  54.878  1.00  4.61           C
ATOM   3083  HA  GLU A 190      87.013  82.883  54.752  1.00  4.61           H
ATOM   3084  CB  GLU A 190      87.032  81.054  53.520  1.00  4.61           C
ATOM   3085  HB1 GLU A 190      86.784  81.766  52.747  1.00  4.61           H
ATOM   3086  HB2 GLU A 190      86.284  80.262  53.514  1.00  4.61           H
ATOM   3087  CG  GLU A 190      88.372  80.438  53.069  1.00  4.61           C
ATOM   3088  HG1 GLU A 190      88.597  79.551  53.665  1.00  4.61           H
ATOM   3089  HG2 GLU A 190      89.184  81.153  53.209  1.00  4.61           H
ATOM   3090  CD  GLU A 190      88.286  80.065  51.592  1.00  4.61           C
ATOM   3091  OE1 GLU A 190      87.641  79.024  51.315  1.00  4.61           O
ATOM   3092  OE2 GLU A 190      88.796  80.869  50.774  1.00  4.61           O
ATOM   3093  C   GLU A 190      85.803  81.417  55.761  1.00  4.61           C
ATOM   3094  O   GLU A 190      85.753  80.250  56.151  1.00  4.61           O
ATOM   3095  N   VAL A 191      84.918  82.326  56.194  1.00  4.90           N
ATOM   3096  H   VAL A 191      84.975  83.302  55.898  1.00  4.90           H
ATOM   3097  CA  VAL A 191      84.003  81.943  57.291  1.00  4.90           C
ATOM   3098  HA  VAL A 191      84.696  81.403  57.920  1.00  4.90           H
ATOM   3099  CB  VAL A 191      83.572  83.024  58.303  1.00  4.90           C
ATOM   3100  HB  VAL A 191      82.672  83.538  57.976  1.00  4.90           H
ATOM   3101  CG1 VAL A 191      83.241  82.370  59.649  1.00  4.90           C
ATOM   3102 1HG1 VAL A 191      82.162  82.271  59.713  1.00  4.90           H
ATOM   3103 2HG1 VAL A 191      83.699  81.394  59.761  1.00  4.90           H
ATOM   3104 3HG1 VAL A 191      83.585  82.988  60.464  1.00  4.90           H
ATOM   3105  CG2 VAL A 191      84.706  84.032  58.570  1.00  4.90           C
ATOM   3106 1HG2 VAL A 191      84.999  84.547  57.657  1.00  4.90           H
ATOM   3107 2HG2 VAL A 191      84.363  84.785  59.278  1.00  4.90           H
ATOM   3108 3HG2 VAL A 191      85.575  83.514  58.974  1.00  4.90           H
ATOM   3109  C   VAL A 191      83.036  80.784  56.977  1.00  4.90           C
ATOM   3110  O   VAL A 191      82.645  80.026  57.860  1.00  4.90           O
ATOM   3111  N   ASP A 192      82.883  80.491  55.679  1.00  4.91           N
ATOM   3112  H   ASP A 192      83.365  81.123  55.065  1.00  4.91           H
ATOM   3113  CA  ASP A 192      82.619  79.145  55.152  1.00  4.91           C
ATOM   3114  HA  ASP A 192      81.559  78.902  55.241  1.00  4.91           H
ATOM   3115  CB  ASP A 192      83.039  79.160  53.674  1.00  4.91           C
ATOM   3116  HB1 ASP A 192      84.088  79.438  53.572  1.00  4.91           H
ATOM   3117  HB2 ASP A 192      82.531  79.961  53.209  1.00  4.91           H
ATOM   3118  CG  ASP A 192      82.769  77.895  52.862  1.00  4.91           C
ATOM   3119  OD1 ASP A 192      81.603  77.681  52.478  1.00  4.91           O
ATOM   3120  OD2 ASP A 192      83.751  77.272  52.406  1.00  4.91           O
ATOM   3121  C   ASP A 192      83.439  78.044  55.836  1.00  4.91           C
ATOM   3122  O   ASP A 192      82.962  77.359  56.728  1.00  4.91           O
ATOM   3123  N   LYS A 193      84.694  77.916  55.401  1.00  4.76           N
ATOM   3124  H   LYS A 193      85.008  78.671  54.810  1.00  4.76           H
ATOM   3125  CA  LYS A 193      85.721  76.987  55.828  1.00  4.76           C
ATOM   3126  HA  LYS A 193      85.543  76.010  55.374  1.00  4.76           H
ATOM   3127  CB  LYS A 193      87.088  77.555  55.379  1.00  4.76           C
ATOM   3128  HB1 LYS A 193      87.461  78.221  56.156  1.00  4.76           H
ATOM   3129  HB2 LYS A 193      86.975  78.169  54.490  1.00  4.76           H
ATOM   3130  CG  LYS A 193      88.164  76.496  55.125  1.00  4.76           C
ATOM   3131  HG1 LYS A 193      87.892  75.595  55.668  1.00  4.76           H
ATOM   3132  HG2 LYS A 193      89.098  76.875  55.542  1.00  4.76           H
ATOM   3133  CD  LYS A 193      88.443  76.139  53.654  1.00  4.76           C
ATOM   3134  HD1 LYS A 193      89.176  75.332  53.644  1.00  4.76           H
ATOM   3135  HD2 LYS A 193      88.903  76.994  53.154  1.00  4.76           H
ATOM   3136  CE  LYS A 193      87.212  75.676  52.866  1.00  4.76           C
ATOM   3137  HE1 LYS A 193      86.593  75.048  53.514  1.00  4.76           H
ATOM   3138  HE2 LYS A 193      87.542  75.066  52.022  1.00  4.76           H
ATOM   3139  NZ  LYS A 193      86.441  76.834  52.366  1.00  4.76           N
ATOM   3140  HZ1 LYS A 193      86.293  77.498  53.108  1.00  4.76           H
ATOM   3141  HZ2 LYS A 193      86.951  77.358  51.651  1.00  4.76           H
ATOM   3142  HZ3 LYS A 193      85.508  76.593  52.046  1.00  4.76           H
ATOM   3143  C   LYS A 193      85.690  76.805  57.338  1.00  4.76           C
ATOM   3144  O   LYS A 193      85.575  75.668  57.782  1.00  4.76           O
ATOM   3145  N   ILE A 194      85.684  77.908  58.103  1.00  4.67           N
ATOM   3146  H   ILE A 194      85.770  78.806  57.647  1.00  4.67           H
ATOM   3147  CA  ILE A 194      85.816  77.811  59.562  1.00  4.67           C
ATOM   3148  HA  ILE A 194      86.367  76.882  59.701  1.00  4.67           H
ATOM   3149  CB  ILE A 194      86.796  78.856  60.163  1.00  4.67           C
ATOM   3150  HB  ILE A 194      87.690  78.850  59.537  1.00  4.67           H
ATOM   3151  CG2 ILE A 194      86.249  80.283  60.146  1.00  4.67           C
ATOM   3152 1HG2 ILE A 194      86.071  80.570  59.117  1.00  4.67           H
ATOM   3153 2HG2 ILE A 194      85.339  80.341  60.740  1.00  4.67           H
ATOM   3154 3HG2 ILE A 194      86.989  80.973  60.555  1.00  4.67           H
ATOM   3155  CG1 ILE A 194      87.266  78.562  61.608  1.00  4.67           C
ATOM   3156 1HG1 ILE A 194      86.422  78.629  62.293  1.00  4.67           H
ATOM   3157 2HG1 ILE A 194      87.985  79.330  61.898  1.00  4.67           H
ATOM   3158  CD1 ILE A 194      87.956  77.206  61.803  1.00  4.67           C
ATOM   3159  HD1 ILE A 194      88.785  77.106  61.103  1.00  4.67           H
ATOM   3160  HD2 ILE A 194      88.343  77.148  62.820  1.00  4.67           H
ATOM   3161  HD3 ILE A 194      87.252  76.388  61.654  1.00  4.67           H
ATOM   3162  C   ILE A 194      84.519  77.525  60.337  1.00  4.67           C
ATOM   3163  O   ILE A 194      84.595  76.981  61.448  1.00  4.67           O
ATOM   3164  N   LEU A 195      83.325  77.714  59.749  1.00  4.73           N
ATOM   3165  H   LEU A 195      83.255  78.176  58.846  1.00  4.73           H
ATOM   3166  CA  LEU A 195      82.151  77.010  60.289  1.00  4.73           C
ATOM   3167  HA  LEU A 195      82.189  76.942  61.376  1.00  4.73           H
ATOM   3168  CB  LEU A 195      80.831  77.671  59.858  1.00  4.73           C
ATOM   3169  HB1 LEU A 195      80.061  76.901  59.888  1.00  4.73           H
ATOM   3170  HB2 LEU A 195      80.887  78.020  58.825  1.00  4.73           H
ATOM   3171  CG  LEU A 195      80.348  78.767  60.790  1.00  4.73           C
ATOM   3172  HG  LEU A 195      80.772  78.596  61.769  1.00  4.73           H
ATOM   3173  CD1 LEU A 195      80.762  80.123  60.259  1.00  4.73           C
ATOM   3174 1HD1 LEU A 195      80.316  80.920  60.840  1.00  4.73           H
ATOM   3175 2HD1 LEU A 195      81.844  80.167  60.334  1.00  4.73           H
ATOM   3176 3HD1 LEU A 195      80.460  80.234  59.217  1.00  4.73           H
ATOM   3177  CD2 LEU A 195      78.837  78.720  60.941  1.00  4.73           C
ATOM   3178 1HD2 LEU A 195      78.527  79.563  61.551  1.00  4.73           H
ATOM   3179 2HD2 LEU A 195      78.372  78.730  59.955  1.00  4.73           H
ATOM   3180 3HD2 LEU A 195      78.555  77.800  61.454  1.00  4.73           H
ATOM   3181  C   LEU A 195      82.006  75.595  59.727  1.00  4.73           C
ATOM   3182  O   LEU A 195      81.649  74.702  60.480  1.00  4.73           O
ATOM   3183  N   TYR A 196      82.115  75.410  58.412  1.00  4.89           N
ATOM   3184  H   TYR A 196      82.486  76.191  57.883  1.00  4.89           H
ATOM   3185  CA  TYR A 196      81.170  74.546  57.705  1.00  4.89           C
ATOM   3186  HA  TYR A 196      80.441  74.190  58.431  1.00  4.89           H
ATOM   3187  CB  TYR A 196      80.355  75.302  56.625  1.00  4.89           C
ATOM   3188  HB1 TYR A 196      79.911  74.555  55.966  1.00  4.89           H
ATOM   3189  HB2 TYR A 196      81.044  75.879  56.010  1.00  4.89           H
ATOM   3190  CG  TYR A 196      79.163  76.174  56.988  1.00  4.89           C
ATOM   3191  CD1 TYR A 196      78.747  77.106  56.018  1.00  4.89           C
ATOM   3192  HD1 TYR A 196      79.326  77.237  55.114  1.00  4.89           H
ATOM   3193  CE1 TYR A 196      77.547  77.818  56.182  1.00  4.89           C
ATOM   3194  HE1 TYR A 196      77.207  78.508  55.425  1.00  4.89           H
ATOM   3195  CZ  TYR A 196      76.756  77.614  57.328  1.00  4.89           C
ATOM   3196  OH  TYR A 196      75.602  78.314  57.452  1.00  4.89           O
ATOM   3197  HH  TYR A 196      75.214  78.249  58.326  1.00  4.89           H
ATOM   3198  CE2 TYR A 196      77.168  76.691  58.316  1.00  4.89           C
ATOM   3199  HE2 TYR A 196      76.555  76.527  59.189  1.00  4.89           H
ATOM   3200  CD2 TYR A 196      78.363  75.959  58.135  1.00  4.89           C
ATOM   3201  HD2 TYR A 196      78.651  75.233  58.882  1.00  4.89           H
ATOM   3202  C   TYR A 196      81.738  73.247  57.142  1.00  4.89           C
ATOM   3203  O   TYR A 196      81.868  72.267  57.861  1.00  4.89           O
ATOM   3204  N   THR A 197      82.033  73.180  55.843  1.00  5.76           N
ATOM   3205  H   THR A 197      81.933  74.006  55.271  1.00  5.76           H
ATOM   3206  CA  THR A 197      82.615  71.979  55.222  1.00  5.76           C
ATOM   3207  HA  THR A 197      81.954  71.128  55.383  1.00  5.76           H
ATOM   3208  CB  THR A 197      82.811  72.180  53.713  1.00  5.76           C
ATOM   3209  HB  THR A 197      83.301  71.302  53.290  1.00  5.76           H
ATOM   3210  CG2 THR A 197      81.481  72.391  52.991  1.00  5.76           C
ATOM   3211 1HG2 THR A 197      81.663  72.451  51.918  1.00  5.76           H
ATOM   3212 2HG2 THR A 197      80.813  71.554  53.191  1.00  5.76           H
ATOM   3213 3HG2 THR A 197      81.009  73.318  53.320  1.00  5.76           H
ATOM   3214  OG1 THR A 197      83.606  73.323  53.469  1.00  5.76           O
ATOM   3215  HG1 THR A 197      84.512  73.123  53.743  1.00  5.76           H
ATOM   3216  C   THR A 197      83.971  71.616  55.810  1.00  5.76           C
ATOM   3217  O   THR A 197      84.473  70.504  55.640  1.00  5.76           O
ATOM   3218  N   GLY A 198      84.553  72.611  56.473  1.00  5.12           N
ATOM   3219  H   GLY A 198      84.031  73.464  56.591  1.00  5.12           H
ATOM   3220  CA  GLY A 198      85.867  72.587  57.031  1.00  5.12           C
ATOM   3221  HA1 GLY A 198      86.081  71.602  57.445  1.00  5.12           H
ATOM   3222  HA2 GLY A 198      85.934  73.313  57.833  1.00  5.12           H
ATOM   3223  C   GLY A 198      86.952  72.946  56.039  1.00  5.12           C
ATOM   3224  O   GLY A 198      86.734  73.170  54.841  1.00  5.12           O
ATOM   3225  N   PHE A 199      88.140  72.996  56.613  1.00  5.03           N
ATOM   3226  H   PHE A 199      88.168  72.895  57.623  1.00  5.03           H
ATOM   3227  CA  PHE A 199      89.411  73.125  55.948  1.00  5.03           C
ATOM   3228  HA  PHE A 199      89.281  73.465  54.922  1.00  5.03           H
ATOM   3229  CB  PHE A 199      90.271  74.133  56.748  1.00  5.03           C
ATOM   3230  HB1 PHE A 199      90.236  73.831  57.797  1.00  5.03           H
ATOM   3231  HB2 PHE A 199      89.819  75.117  56.714  1.00  5.03           H
ATOM   3232  CG  PHE A 199      91.744  74.284  56.372  1.00  5.03           C
ATOM   3233  CD1 PHE A 199      92.201  74.164  55.042  1.00  5.03           C
ATOM   3234  HD1 PHE A 199      91.512  73.954  54.239  1.00  5.03           H
ATOM   3235  CE1 PHE A 199      93.566  74.320  54.739  1.00  5.03           C
ATOM   3236  HE1 PHE A 199      93.894  74.237  53.713  1.00  5.03           H
ATOM   3237  CZ  PHE A 199      94.487  74.607  55.761  1.00  5.03           C
ATOM   3238  HZ  PHE A 199      95.532  74.747  55.528  1.00  5.03           H
ATOM   3239  CE2 PHE A 199      94.041  74.729  57.088  1.00  5.03           C
ATOM   3240  HE2 PHE A 199      94.742  74.950  57.880  1.00  5.03           H
ATOM   3241  CD2 PHE A 199      92.674  74.581  57.388  1.00  5.03           C
ATOM   3242  HD2 PHE A 199      92.330  74.717  58.405  1.00  5.03           H
ATOM   3243  C   PHE A 199      90.119  71.787  55.969  1.00  5.03           C
ATOM   3244  O   PHE A 199      90.286  71.189  57.030  1.00  5.03           O
ATOM   3245  N   ASP A 200      90.569  71.354  54.801  1.00  5.02           N
ATOM   3246  H   ASP A 200      90.476  71.960  53.998  1.00  5.02           H
ATOM   3247  CA  ASP A 200      91.338  70.140  54.563  1.00  5.02           C
ATOM   3248  HA  ASP A 200      90.848  69.338  55.106  1.00  5.02           H
ATOM   3249  CB  ASP A 200      91.224  69.790  53.063  1.00  5.02           C
ATOM   3250  HB1 ASP A 200      90.169  69.760  52.783  1.00  5.02           H
ATOM   3251  HB2 ASP A 200      91.629  68.787  52.919  1.00  5.02           H
ATOM   3252  CG  ASP A 200      91.957  70.758  52.123  1.00  5.02           C
ATOM   3253  OD1 ASP A 200      92.117  71.957  52.451  1.00  5.02           O
ATOM   3254  OD2 ASP A 200      92.519  70.296  51.105  1.00  5.02           O
ATOM   3255  C   ASP A 200      92.800  70.250  55.064  1.00  5.02           C
ATOM   3256  O   ASP A 200      93.770  70.177  54.293  1.00  5.02           O
ATOM   3257  N   SER A 201      92.964  70.579  56.349  1.00  4.67           N
ATOM   3258  H   SER A 201      92.131  70.577  56.923  1.00  4.67           H
ATOM   3259  CA  SER A 201      94.210  71.123  56.886  1.00  4.67           C
ATOM   3260  HA  SER A 201      94.376  72.068  56.378  1.00  4.67           H
ATOM   3261  CB  SER A 201      94.120  71.429  58.374  1.00  4.67           C
ATOM   3262  HB1 SER A 201      93.914  70.516  58.934  1.00  4.67           H
ATOM   3263  HB2 SER A 201      93.321  72.152  58.546  1.00  4.67           H
ATOM   3264  OG  SER A 201      95.374  71.973  58.767  1.00  4.67           O
ATOM   3265  HG  SER A 201      95.256  72.547  59.536  1.00  4.67           H
ATOM   3266  C   SER A 201      95.407  70.231  56.615  1.00  4.67           C
ATOM   3267  O   SER A 201      95.433  69.052  56.972  1.00  4.67           O
ATOM   3268  N   LYS A 202      96.429  70.822  55.992  1.00  4.66           N
ATOM   3269  H   LYS A 202      96.334  71.810  55.812  1.00  4.66           H
ATOM   3270  CA  LYS A 202      97.561  70.087  55.422  1.00  4.66           C
ATOM   3271  HA  LYS A 202      97.146  69.364  54.719  1.00  4.66           H
ATOM   3272  CB  LYS A 202      98.479  71.044  54.643  1.00  4.66           C
ATOM   3273  HB1 LYS A 202      99.292  70.474  54.189  1.00  4.66           H
ATOM   3274  HB2 LYS A 202      98.911  71.762  55.341  1.00  4.66           H
ATOM   3275  CG  LYS A 202      97.736  71.833  53.540  1.00  4.66           C
ATOM   3276  HG1 LYS A 202      98.420  72.580  53.135  1.00  4.66           H
ATOM   3277  HG2 LYS A 202      96.902  72.377  53.985  1.00  4.66           H
ATOM   3278  CD  LYS A 202      97.218  70.976  52.368  1.00  4.66           C
ATOM   3279  HD1 LYS A 202      96.780  70.042  52.721  1.00  4.66           H
ATOM   3280  HD2 LYS A 202      98.063  70.729  51.724  1.00  4.66           H
ATOM   3281  CE  LYS A 202      96.170  71.749  51.550  1.00  4.66           C
ATOM   3282  HE1 LYS A 202      96.292  71.508  50.490  1.00  4.66           H
ATOM   3283  HE2 LYS A 202      96.346  72.822  51.671  1.00  4.66           H
ATOM   3284  NZ  LYS A 202      94.788  71.408  51.966  1.00  4.66           N
ATOM   3285  HZ1 LYS A 202      94.074  72.079  51.689  1.00  4.66           H
ATOM   3286  HZ2 LYS A 202      94.422  70.563  51.526  1.00  4.66           H
ATOM   3287  HZ3 LYS A 202      94.653  71.249  52.961  1.00  4.66           H
ATOM   3288  C   LYS A 202      98.269  69.202  56.461  1.00  4.66           C
ATOM   3289  O   LYS A 202      98.699  68.104  56.123  1.00  4.66           O
ATOM   3290  N   SER A 203      98.320  69.632  57.726  1.00  4.64           N
ATOM   3291  H   SER A 203      97.929  70.541  57.931  1.00  4.64           H
ATOM   3292  CA  SER A 203      98.782  68.804  58.849  1.00  4.64           C
ATOM   3293  HA  SER A 203      99.794  68.453  58.652  1.00  4.64           H
ATOM   3294  CB  SER A 203      98.791  69.596  60.171  1.00  4.64           C
ATOM   3295  HB1 SER A 203      98.867  68.895  61.004  1.00  4.64           H
ATOM   3296  HB2 SER A 203      97.862  70.159  60.281  1.00  4.64           H
ATOM   3297  OG  SER A 203      99.889  70.467  60.258  1.00  4.64           O
ATOM   3298  HG  SER A 203      99.559  71.371  60.066  1.00  4.64           H
ATOM   3299  C   SER A 203      97.927  67.577  59.136  1.00  4.64           C
ATOM   3300  O   SER A 203      98.488  66.493  59.193  1.00  4.64           O
ATOM   3301  N   ALA A 204      96.619  67.738  59.343  1.00  4.79           N
ATOM   3302  H   ALA A 204      96.185  68.629  59.145  1.00  4.79           H
ATOM   3303  CA  ALA A 204      95.748  66.619  59.691  1.00  4.79           C
ATOM   3304  HA  ALA A 204      96.196  66.054  60.506  1.00  4.79           H
ATOM   3305  CB  ALA A 204      94.413  67.166  60.204  1.00  4.79           C
ATOM   3306  HB1 ALA A 204      93.730  66.337  60.402  1.00  4.79           H
ATOM   3307  HB2 ALA A 204      94.577  67.693  61.141  1.00  4.79           H
ATOM   3308  HB3 ALA A 204      93.959  67.830  59.467  1.00  4.79           H
ATOM   3309  C   ALA A 204      95.526  65.667  58.525  1.00  4.79           C
ATOM   3310  O   ALA A 204      95.195  64.526  58.780  1.00  4.79           O
ATOM   3311  N   ALA A 205      95.748  66.090  57.278  1.00  4.91           N
ATOM   3312  H   ALA A 205      95.857  67.083  57.112  1.00  4.91           H
ATOM   3313  CA  ALA A 205      95.770  65.172  56.146  1.00  4.91           C
ATOM   3314  HA  ALA A 205      94.978  64.453  56.296  1.00  4.91           H
ATOM   3315  CB  ALA A 205      95.444  65.985  54.885  1.00  4.91           C
ATOM   3316  HB1 ALA A 205      95.370  65.310  54.031  1.00  4.91           H
ATOM   3317  HB2 ALA A 205      94.487  66.493  55.013  1.00  4.91           H
ATOM   3318  HB3 ALA A 205      96.222  66.727  54.699  1.00  4.91           H
ATOM   3319  C   ALA A 205      97.111  64.419  55.986  1.00  4.91           C
ATOM   3320  O   ALA A 205      97.162  63.235  55.621  1.00  4.91           O
ATOM   3321  N   ILE A 206      98.231  65.115  56.249  1.00  4.98           N
ATOM   3322  H   ILE A 206      98.158  66.095  56.496  1.00  4.98           H
ATOM   3323  CA  ILE A 206      99.549  64.473  56.304  1.00  4.98           C
ATOM   3324  HA  ILE A 206      99.708  63.956  55.359  1.00  4.98           H
ATOM   3325  CB  ILE A 206     100.678  65.521  56.476  1.00  4.98           C
ATOM   3326  HB  ILE A 206     100.322  66.282  57.170  1.00  4.98           H
ATOM   3327  CG2 ILE A 206     101.975  64.956  57.088  1.00  4.98           C
ATOM   3328 1HG2 ILE A 206     102.764  65.707  57.055  1.00  4.98           H
ATOM   3329 2HG2 ILE A 206     101.809  64.687  58.133  1.00  4.98           H
ATOM   3330 3HG2 ILE A 206     102.299  64.066  56.547  1.00  4.98           H
ATOM   3331  CG1 ILE A 206     100.988  66.224  55.130  1.00  4.98           C
ATOM   3332 1HG1 ILE A 206     101.572  67.122  55.339  1.00  4.98           H
ATOM   3333 2HG1 ILE A 206     100.054  66.543  54.671  1.00  4.98           H
ATOM   3334  CD1 ILE A 206     101.754  65.393  54.087  1.00  4.98           C
ATOM   3335  HD1 ILE A 206     101.860  65.979  53.174  1.00  4.98           H
ATOM   3336  HD2 ILE A 206     102.749  65.144  54.453  1.00  4.98           H
ATOM   3337  HD3 ILE A 206     101.212  64.478  53.852  1.00  4.98           H
ATOM   3338  C   ILE A 206      99.566  63.375  57.361  1.00  4.98           C
ATOM   3339  O   ILE A 206      99.841  62.220  57.020  1.00  4.98           O
ATOM   3340  N   PHE A 207      99.150  63.738  58.582  1.00  4.96           N
ATOM   3341  H   PHE A 207      98.921  64.715  58.713  1.00  4.96           H
ATOM   3342  CA  PHE A 207      98.687  62.831  59.618  1.00  4.96           C
ATOM   3343  HA  PHE A 207      99.550  62.313  60.039  1.00  4.96           H
ATOM   3344  CB  PHE A 207      97.978  63.562  60.763  1.00  4.96           C
ATOM   3345  HB1 PHE A 207      97.157  62.947  61.119  1.00  4.96           H
ATOM   3346  HB2 PHE A 207      97.542  64.482  60.398  1.00  4.96           H
ATOM   3347  CG  PHE A 207      98.884  63.859  61.940  1.00  4.96           C
ATOM   3348  CD1 PHE A 207      99.994  64.709  61.781  1.00  4.96           C
ATOM   3349  HD1 PHE A 207     100.183  65.173  60.826  1.00  4.96           H
ATOM   3350  CE1 PHE A 207     100.874  64.929  62.854  1.00  4.96           C
ATOM   3351  HE1 PHE A 207     101.740  65.561  62.718  1.00  4.96           H
ATOM   3352  CZ  PHE A 207     100.641  64.309  64.093  1.00  4.96           C
ATOM   3353  HZ  PHE A 207     101.329  64.465  64.912  1.00  4.96           H
ATOM   3354  CE2 PHE A 207      99.527  63.466  64.258  1.00  4.96           C
ATOM   3355  HE2 PHE A 207      99.351  62.979  65.205  1.00  4.96           H
ATOM   3356  CD2 PHE A 207      98.652  63.236  63.181  1.00  4.96           C
ATOM   3357  HD2 PHE A 207      97.807  62.567  63.294  1.00  4.96           H
ATOM   3358  C   PHE A 207      97.841  61.770  58.957  1.00  4.96           C
ATOM   3359  O   PHE A 207      98.406  60.700  58.834  1.00  4.96           O
ATOM   3360  N   ASP A 208      96.620  62.029  58.467  1.00  5.04           N
ATOM   3361  H   ASP A 208      96.223  62.940  58.659  1.00  5.04           H
ATOM   3362  CA  ASP A 208      95.675  61.054  57.873  1.00  5.04           C
ATOM   3363  HA  ASP A 208      95.649  60.307  58.572  1.00  5.04           H
ATOM   3364  CB  ASP A 208      94.220  61.616  57.783  1.00  5.04           C
ATOM   3365  HB1 ASP A 208      94.033  62.273  58.630  1.00  5.04           H
ATOM   3366  HB2 ASP A 208      93.583  60.759  57.930  1.00  5.04           H
ATOM   3367  CG  ASP A 208      93.644  62.285  56.517  1.00  5.04           C
ATOM   3368  OD1 ASP A 208      94.342  62.436  55.492  1.00  5.04           O
ATOM   3369  OD2 ASP A 208      92.453  62.677  56.543  1.00  5.04           O
ATOM   3370  C   ASP A 208      96.190  60.310  56.609  1.00  5.04           C
ATOM   3371  O   ASP A 208      95.421  59.769  55.811  1.00  5.04           O
ATOM   3372  N   LYS A 209      97.521  60.211  56.406  1.00  5.34           N
ATOM   3373  H   LYS A 209      98.127  60.794  56.973  1.00  5.34           H
ATOM   3374  CA  LYS A 209      98.087  58.973  55.812  1.00  5.34           C
ATOM   3375  HA  LYS A 209      97.282  58.410  55.340  1.00  5.34           H
ATOM   3376  CB  LYS A 209      99.123  59.358  54.728  1.00  5.34           C
ATOM   3377  HB1 LYS A 209      99.457  58.447  54.227  1.00  5.34           H
ATOM   3378  HB2 LYS A 209      99.992  59.793  55.225  1.00  5.34           H
ATOM   3379  CG  LYS A 209      98.668  60.354  53.649  1.00  5.34           C
ATOM   3380  HG1 LYS A 209      99.510  60.555  52.985  1.00  5.34           H
ATOM   3381  HG2 LYS A 209      98.427  61.298  54.135  1.00  5.34           H
ATOM   3382  CD  LYS A 209      97.491  59.843  52.795  1.00  5.34           C
ATOM   3383  HD1 LYS A 209      96.949  59.054  53.317  1.00  5.34           H
ATOM   3384  HD2 LYS A 209      97.881  59.414  51.871  1.00  5.34           H
ATOM   3385  CE  LYS A 209      96.493  60.955  52.458  1.00  5.34           C
ATOM   3386  HE1 LYS A 209      95.702  60.535  51.833  1.00  5.34           H
ATOM   3387  HE2 LYS A 209      96.996  61.754  51.908  1.00  5.34           H
ATOM   3388  NZ  LYS A 209      95.907  61.485  53.703  1.00  5.34           N
ATOM   3389  HZ1 LYS A 209      95.091  62.082  53.622  1.00  5.34           H
ATOM   3390  HZ2 LYS A 209      95.574  60.755  54.334  1.00  5.34           H
ATOM   3391  HZ3 LYS A 209      96.558  62.013  54.277  1.00  5.34           H
ATOM   3392  C   LYS A 209      98.785  57.921  56.691  1.00  5.34           C
ATOM   3393  O   LYS A 209      98.709  56.740  56.370  1.00  5.34           O
ATOM   3394  N   LEU A 210      99.511  58.309  57.735  1.00  5.57           N
ATOM   3395  H   LEU A 210      99.484  59.301  57.937  1.00  5.57           H
ATOM   3396  CA  LEU A 210      99.841  57.417  58.853  1.00  5.57           C
ATOM   3397  HA  LEU A 210     100.298  56.501  58.471  1.00  5.57           H
ATOM   3398  CB  LEU A 210     100.821  58.131  59.814  1.00  5.57           C
ATOM   3399  HB1 LEU A 210     100.966  57.505  60.694  1.00  5.57           H
ATOM   3400  HB2 LEU A 210     100.369  59.068  60.142  1.00  5.57           H
ATOM   3401  CG  LEU A 210     102.195  58.461  59.198  1.00  5.57           C
ATOM   3402  HG  LEU A 210     102.060  59.001  58.261  1.00  5.57           H
ATOM   3403  CD1 LEU A 210     102.976  59.362  60.155  1.00  5.57           C
ATOM   3404 1HD1 LEU A 210     103.937  59.621  59.715  1.00  5.57           H
ATOM   3405 2HD1 LEU A 210     102.415  60.281  60.328  1.00  5.57           H
ATOM   3406 3HD1 LEU A 210     103.141  58.858  61.106  1.00  5.57           H
ATOM   3407  CD2 LEU A 210     103.018  57.200  58.932  1.00  5.57           C
ATOM   3408 1HD2 LEU A 210     104.000  57.478  58.551  1.00  5.57           H
ATOM   3409 2HD2 LEU A 210     103.138  56.623  59.847  1.00  5.57           H
ATOM   3410 3HD2 LEU A 210     102.523  56.586  58.182  1.00  5.57           H
ATOM   3411  C   LEU A 210      98.527  57.048  59.511  1.00  5.57           C
ATOM   3412  O   LEU A 210      98.071  55.915  59.459  1.00  5.57           O
ATOM   3413  N   ASP A 211      97.923  58.094  60.028  1.00  5.60           N
ATOM   3414  H   ASP A 211      98.437  58.962  60.010  1.00  5.60           H
ATOM   3415  CA  ASP A 211      96.528  58.344  60.168  1.00  5.60           C
ATOM   3416  HA  ASP A 211      96.301  57.754  60.984  1.00  5.60           H
ATOM   3417  CB  ASP A 211      96.486  59.749  60.803  1.00  5.60           C
ATOM   3418  HB1 ASP A 211      97.384  60.333  60.783  1.00  5.60           H
ATOM   3419  HB2 ASP A 211      96.627  59.467  61.808  1.00  5.60           H
ATOM   3420  CG  ASP A 211      95.267  60.635  60.958  1.00  5.60           C
ATOM   3421  OD1 ASP A 211      94.239  60.289  60.383  1.00  5.60           O
ATOM   3422  OD2 ASP A 211      95.302  61.487  61.863  1.00  5.60           O
ATOM   3423  C   ASP A 211      95.478  57.702  59.231  1.00  5.60           C
ATOM   3424  O   ASP A 211      94.939  58.237  58.296  1.00  5.60           O
ATOM   3425  N   THR A 212      95.130  56.469  59.594  1.00  7.96           N
ATOM   3426  H   THR A 212      95.830  55.908  60.074  1.00  7.96           H
ATOM   3427  CA  THR A 212      93.762  55.953  59.580  1.00  7.96           C
ATOM   3428  HA  THR A 212      93.044  56.729  59.457  1.00  7.96           H
ATOM   3429  CB  THR A 212      93.532  55.006  58.382  1.00  7.96           C
ATOM   3430  HB  THR A 212      92.550  54.569  58.514  1.00  7.96           H
ATOM   3431  CG2 THR A 212      93.573  55.703  57.025  1.00  7.96           C
ATOM   3432 1HG2 THR A 212      93.305  54.995  56.243  1.00  7.96           H
ATOM   3433 2HG2 THR A 212      92.867  56.531  57.010  1.00  7.96           H
ATOM   3434 3HG2 THR A 212      94.577  56.080  56.827  1.00  7.96           H
ATOM   3435  OG1 THR A 212      94.455  53.944  58.309  1.00  7.96           O
ATOM   3436  HG1 THR A 212      94.512  53.582  59.203  1.00  7.96           H
ATOM   3437  C   THR A 212      93.620  55.244  60.868  1.00  7.96           C
ATOM   3438  O   THR A 212      93.960  54.062  60.973  1.00  7.96           O
ATOM   3439  N   PHE A 213      93.266  56.037  61.882  1.00 10.69           N
ATOM   3440  H   PHE A 213      93.029  56.992  61.653  1.00 10.69           H
ATOM   3441  CA  PHE A 213      93.261  55.608  63.275  1.00 10.69           C
ATOM   3442  HA  PHE A 213      94.242  55.334  63.596  1.00 10.69           H
ATOM   3443  CB  PHE A 213      92.501  56.417  64.382  1.00 10.69           C
ATOM   3444  HB1 PHE A 213      92.556  55.685  65.165  1.00 10.69           H
ATOM   3445  HB2 PHE A 213      91.536  56.491  63.918  1.00 10.69           H
ATOM   3446  CG  PHE A 213      92.693  57.665  65.263  1.00 10.69           C
ATOM   3447  CD1 PHE A 213      93.413  57.660  66.473  1.00 10.69           C
ATOM   3448  HD1 PHE A 213      93.853  56.755  66.812  1.00 10.69           H
ATOM   3449  CE1 PHE A 213      93.465  58.769  67.333  1.00 10.69           C
ATOM   3450  HE1 PHE A 213      94.066  58.745  68.230  1.00 10.69           H
ATOM   3451  CZ  PHE A 213      92.679  59.895  67.065  1.00 10.69           C
ATOM   3452  HZ  PHE A 213      92.703  60.757  67.715  1.00 10.69           H
ATOM   3453  CE2 PHE A 213      91.796  59.860  65.977  1.00 10.69           C
ATOM   3454  HE2 PHE A 213      91.154  60.706  65.772  1.00 10.69           H
ATOM   3455  CD2 PHE A 213      91.800  58.747  65.111  1.00 10.69           C
ATOM   3456  HD2 PHE A 213      91.153  58.782  64.264  1.00 10.69           H
ATOM   3457  C   PHE A 213      92.463  54.354  63.099  1.00 10.69           C
ATOM   3458  O   PHE A 213      91.385  54.441  62.562  1.00 10.69           O
ATOM   3459  N   LEU A 214      92.777  53.204  63.612  1.00 11.49           N
ATOM   3460  H   LEU A 214      93.692  52.989  63.990  1.00 11.49           H
ATOM   3461  CA  LEU A 214      91.666  52.448  64.067  1.00 11.49           C
ATOM   3462  HA  LEU A 214      92.117  51.670  64.652  1.00 11.49           H
ATOM   3463  CB  LEU A 214      91.042  51.541  62.986  1.00 11.49           C
ATOM   3464  HB1 LEU A 214      91.052  52.047  62.026  1.00 11.49           H
ATOM   3465  HB2 LEU A 214      90.026  51.321  63.252  1.00 11.49           H
ATOM   3466  CG  LEU A 214      91.686  50.152  62.725  1.00 11.49           C
ATOM   3467  HG  LEU A 214      91.168  49.732  61.862  1.00 11.49           H
ATOM   3468  CD1 LEU A 214      93.166  50.247  62.374  1.00 11.49           C
ATOM   3469 1HD1 LEU A 214      93.748  50.554  63.242  1.00 11.49           H
ATOM   3470 2HD1 LEU A 214      93.524  49.274  62.038  1.00 11.49           H
ATOM   3471 3HD1 LEU A 214      93.313  50.970  61.570  1.00 11.49           H
ATOM   3472  CD2 LEU A 214      91.520  49.177  63.887  1.00 11.49           C
ATOM   3473 1HD2 LEU A 214      92.155  49.460  64.721  1.00 11.49           H
ATOM   3474 2HD2 LEU A 214      90.482  49.162  64.223  1.00 11.49           H
ATOM   3475 3HD2 LEU A 214      91.795  48.176  63.562  1.00 11.49           H
ATOM   3476  C   LEU A 214      90.843  53.079  65.193  1.00 11.49           C
ATOM   3477  O   LEU A 214      90.609  52.456  66.205  1.00 11.49           O
ATOM   3478  N   MET A 215      90.642  54.376  65.209  1.00 12.04           N
ATOM   3479  H   MET A 215      90.925  54.796  64.338  1.00 12.04           H
ATOM   3480  CA  MET A 215      89.796  55.184  66.051  1.00 12.04           C
ATOM   3481  HA  MET A 215      89.226  54.486  66.645  1.00 12.04           H
ATOM   3482  CB  MET A 215      90.380  56.172  67.044  1.00 12.04           C
ATOM   3483  HB1 MET A 215      91.428  56.236  66.897  1.00 12.04           H
ATOM   3484  HB2 MET A 215      90.165  55.615  67.940  1.00 12.04           H
ATOM   3485  CG  MET A 215      89.751  57.569  67.263  1.00 12.04           C
ATOM   3486  HG1 MET A 215      88.695  57.391  67.258  1.00 12.04           H
ATOM   3487  HG2 MET A 215      89.929  58.209  66.423  1.00 12.04           H
ATOM   3488  SD  MET A 215      90.127  58.618  68.706  1.00 12.04           S
ATOM   3489  CE  MET A 215      89.349  60.199  68.274  1.00 12.04           C
ATOM   3490  HE1 MET A 215      89.965  61.015  68.651  1.00 12.04           H
ATOM   3491  HE2 MET A 215      89.249  60.295  67.194  1.00 12.04           H
ATOM   3492  HE3 MET A 215      88.368  60.264  68.741  1.00 12.04           H
ATOM   3493  C   MET A 215      88.956  55.837  65.053  1.00 12.04           C
ATOM   3494  O   MET A 215      88.020  55.247  64.572  1.00 12.04           O
ATOM   3495  N   LEU A 216      89.355  56.948  64.554  1.00 12.73           N
ATOM   3496  H   LEU A 216      90.179  57.398  64.922  1.00 12.73           H
ATOM   3497  CA  LEU A 216      88.636  57.566  63.544  1.00 12.73           C
ATOM   3498  HA  LEU A 216      87.631  57.196  63.572  1.00 12.73           H
ATOM   3499  CB  LEU A 216      88.426  59.049  64.035  1.00 12.73           C
ATOM   3500  HB1 LEU A 216      89.344  59.587  64.096  1.00 12.73           H
ATOM   3501  HB2 LEU A 216      88.273  58.984  65.108  1.00 12.73           H
ATOM   3502  CG  LEU A 216      87.280  60.025  63.631  1.00 12.73           C
ATOM   3503  HG  LEU A 216      86.347  59.612  64.000  1.00 12.73           H
ATOM   3504  CD1 LEU A 216      87.477  61.326  64.425  1.00 12.73           C
ATOM   3505 1HD1 LEU A 216      86.628  61.989  64.255  1.00 12.73           H
ATOM   3506 2HD1 LEU A 216      87.549  61.121  65.491  1.00 12.73           H
ATOM   3507 3HD1 LEU A 216      88.387  61.821  64.082  1.00 12.73           H
ATOM   3508  CD2 LEU A 216      87.068  60.424  62.169  1.00 12.73           C
ATOM   3509 1HD2 LEU A 216      87.906  60.105  61.556  1.00 12.73           H
ATOM   3510 2HD2 LEU A 216      86.152  59.980  61.788  1.00 12.73           H
ATOM   3511 3HD2 LEU A 216      86.949  61.500  62.053  1.00 12.73           H
ATOM   3512  C   LEU A 216      89.154  57.121  62.145  1.00 12.73           C
ATOM   3513  O   LEU A 216      89.252  57.877  61.207  1.00 12.73           O
ATOM   3514  N   LEU A 217      89.359  55.807  62.037  1.00 13.82           N
ATOM   3515  H   LEU A 217      89.479  55.345  62.918  1.00 13.82           H
ATOM   3516  CA  LEU A 217      89.101  54.816  60.974  1.00 13.82           C
ATOM   3517  HA  LEU A 217      88.175  55.129  60.507  1.00 13.82           H
ATOM   3518  CB  LEU A 217      90.113  54.789  59.805  1.00 13.82           C
ATOM   3519  HB1 LEU A 217      90.881  54.046  60.018  1.00 13.82           H
ATOM   3520  HB2 LEU A 217      90.592  55.753  59.692  1.00 13.82           H
ATOM   3521  CG  LEU A 217      89.388  54.431  58.473  1.00 13.82           C
ATOM   3522  HG  LEU A 217      88.507  53.828  58.686  1.00 13.82           H
ATOM   3523  CD1 LEU A 217      88.934  55.692  57.739  1.00 13.82           C
ATOM   3524 1HD1 LEU A 217      88.347  55.410  56.862  1.00 13.82           H
ATOM   3525 2HD1 LEU A 217      88.297  56.289  58.387  1.00 13.82           H
ATOM   3526 3HD1 LEU A 217      89.791  56.284  57.429  1.00 13.82           H
ATOM   3527  CD2 LEU A 217      90.251  53.632  57.497  1.00 13.82           C
ATOM   3528 1HD2 LEU A 217      89.617  53.273  56.687  1.00 13.82           H
ATOM   3529 2HD2 LEU A 217      91.037  54.253  57.076  1.00 13.82           H
ATOM   3530 3HD2 LEU A 217      90.678  52.769  58.009  1.00 13.82           H
ATOM   3531  C   LEU A 217      88.784  53.378  61.494  1.00 13.82           C
ATOM   3532  O   LEU A 217      88.944  52.408  60.757  1.00 13.82           O
ATOM   3533  N   LEU A 218      88.411  53.271  62.781  1.00 14.04           N
ATOM   3534  H   LEU A 218      88.449  54.154  63.254  1.00 14.04           H
ATOM   3535  CA  LEU A 218      87.610  52.228  63.474  1.00 14.04           C
ATOM   3536  HA  LEU A 218      86.706  52.751  63.741  1.00 14.04           H
ATOM   3537  CB  LEU A 218      87.100  51.048  62.557  1.00 14.04           C
ATOM   3538  HB1 LEU A 218      86.832  51.472  61.594  1.00 14.04           H
ATOM   3539  HB2 LEU A 218      86.149  50.748  62.980  1.00 14.04           H
ATOM   3540  CG  LEU A 218      87.862  49.724  62.266  1.00 14.04           C
ATOM   3541  HG  LEU A 218      88.912  49.848  62.456  1.00 14.04           H
ATOM   3542  CD1 LEU A 218      87.353  48.507  63.057  1.00 14.04           C
ATOM   3543 1HD1 LEU A 218      86.297  48.343  62.834  1.00 14.04           H
ATOM   3544 2HD1 LEU A 218      87.935  47.624  62.800  1.00 14.04           H
ATOM   3545 3HD1 LEU A 218      87.440  48.696  64.124  1.00 14.04           H
ATOM   3546  CD2 LEU A 218      87.699  49.311  60.796  1.00 14.04           C
ATOM   3547 1HD2 LEU A 218      88.245  48.390  60.602  1.00 14.04           H
ATOM   3548 2HD2 LEU A 218      86.641  49.176  60.565  1.00 14.04           H
ATOM   3549 3HD2 LEU A 218      88.101  50.096  60.158  1.00 14.04           H
ATOM   3550  C   LEU A 218      88.011  51.757  64.866  1.00 14.04           C
ATOM   3551  O   LEU A 218      88.443  50.643  65.135  1.00 14.04           O
ATOM   3552  N   GLU A 219      87.818  52.702  65.760  1.00 14.69           N
ATOM   3553  H   GLU A 219      87.579  53.575  65.329  1.00 14.69           H
ATOM   3554  CA  GLU A 219      87.494  52.571  67.145  1.00 14.69           C
ATOM   3555  HA  GLU A 219      86.768  51.780  67.104  1.00 14.69           H
ATOM   3556  CB  GLU A 219      88.498  51.894  68.110  1.00 14.69           C
ATOM   3557  HB1 GLU A 219      89.174  52.629  68.540  1.00 14.69           H
ATOM   3558  HB2 GLU A 219      89.071  51.147  67.569  1.00 14.69           H
ATOM   3559  CG  GLU A 219      87.661  51.155  69.167  1.00 14.69           C
ATOM   3560  HG1 GLU A 219      86.922  50.514  68.686  1.00 14.69           H
ATOM   3561  HG2 GLU A 219      87.118  51.889  69.761  1.00 14.69           H
ATOM   3562  CD  GLU A 219      88.438  50.245  70.125  1.00 14.69           C
ATOM   3563  OE1 GLU A 219      87.926  49.995  71.235  1.00 14.69           O
ATOM   3564  OE2 GLU A 219      89.610  49.897  69.892  1.00 14.69           O
ATOM   3565  C   GLU A 219      86.715  53.809  67.598  1.00 14.69           C
ATOM   3566  O   GLU A 219      85.713  53.660  68.281  1.00 14.69           O
ATOM   3567  N   VAL A 220      86.981  55.034  67.073  1.00 14.05           N
ATOM   3568  H   VAL A 220      87.837  55.062  66.560  1.00 14.05           H
ATOM   3569  CA  VAL A 220      85.937  56.025  66.752  1.00 14.05           C
ATOM   3570  HA  VAL A 220      85.377  56.007  67.689  1.00 14.05           H
ATOM   3571  CB  VAL A 220      86.143  57.560  66.670  1.00 14.05           C
ATOM   3572  HB  VAL A 220      86.852  57.768  65.891  1.00 14.05           H
ATOM   3573  CG1 VAL A 220      84.865  58.407  66.478  1.00 14.05           C
ATOM   3574 1HG1 VAL A 220      84.210  58.336  67.338  1.00 14.05           H
ATOM   3575 2HG1 VAL A 220      85.105  59.452  66.272  1.00 14.05           H
ATOM   3576 3HG1 VAL A 220      84.266  58.065  65.660  1.00 14.05           H
ATOM   3577  CG2 VAL A 220      86.571  58.258  67.949  1.00 14.05           C
ATOM   3578 1HG2 VAL A 220      85.913  58.023  68.769  1.00 14.05           H
ATOM   3579 2HG2 VAL A 220      87.527  57.911  68.245  1.00 14.05           H
ATOM   3580 3HG2 VAL A 220      86.644  59.338  67.827  1.00 14.05           H
ATOM   3581  C   VAL A 220      84.862  55.470  65.879  1.00 14.05           C
ATOM   3582  O   VAL A 220      83.680  55.690  66.166  1.00 14.05           O
ATOM   3583  N   ILE A 221      85.280  54.778  64.838  1.00 14.21           N
ATOM   3584  H   ILE A 221      86.262  54.569  64.826  1.00 14.21           H
ATOM   3585  CA  ILE A 221      84.641  54.862  63.558  1.00 14.21           C
ATOM   3586  HA  ILE A 221      83.601  55.087  63.811  1.00 14.21           H
ATOM   3587  CB  ILE A 221      84.999  56.062  62.701  1.00 14.21           C
ATOM   3588  HB  ILE A 221      84.121  56.245  62.148  1.00 14.21           H
ATOM   3589  CG2 ILE A 221      85.125  57.330  63.502  1.00 14.21           C
ATOM   3590 1HG2 ILE A 221      84.307  57.342  64.198  1.00 14.21           H
ATOM   3591 2HG2 ILE A 221      86.058  57.335  64.027  1.00 14.21           H
ATOM   3592 3HG2 ILE A 221      85.021  58.195  62.855  1.00 14.21           H
ATOM   3593  CG1 ILE A 221      86.190  55.957  61.779  1.00 14.21           C
ATOM   3594 1HG1 ILE A 221      86.052  55.179  61.056  1.00 14.21           H
ATOM   3595 2HG1 ILE A 221      86.989  55.605  62.392  1.00 14.21           H
ATOM   3596  CD1 ILE A 221      86.562  57.254  61.027  1.00 14.21           C
ATOM   3597  HD1 ILE A 221      87.182  57.056  60.158  1.00 14.21           H
ATOM   3598  HD2 ILE A 221      85.779  57.907  60.751  1.00 14.21           H
ATOM   3599  HD3 ILE A 221      86.991  57.945  61.709  1.00 14.21           H
ATOM   3600  C   ILE A 221      84.451  53.511  62.933  1.00 14.21           C
ATOM   3601  O   ILE A 221      85.241  53.133  62.113  1.00 14.21           O
ATOM   3602  N   GLN A 222      83.437  52.787  63.385  1.00 14.56           N
ATOM   3603  H   GLN A 222      82.824  53.171  64.090  1.00 14.56           H
ATOM   3604  CA  GLN A 222      83.139  51.489  62.861  1.00 14.56           C
ATOM   3605  HA  GLN A 222      84.078  50.944  62.814  1.00 14.56           H
ATOM   3606  CB  GLN A 222      82.231  50.633  63.748  1.00 14.56           C
ATOM   3607  HB1 GLN A 222      81.270  51.086  63.726  1.00 14.56           H
ATOM   3608  HB2 GLN A 222      82.534  50.705  64.765  1.00 14.56           H
ATOM   3609  CG  GLN A 222      82.132  49.121  63.430  1.00 14.56           C
ATOM   3610  HG1 GLN A 222      82.339  48.572  64.349  1.00 14.56           H
ATOM   3611  HG2 GLN A 222      82.893  48.833  62.706  1.00 14.56           H
ATOM   3612  CD  GLN A 222      80.755  48.676  62.942  1.00 14.56           C
ATOM   3613  OE1 GLN A 222      80.607  47.950  61.969  1.00 14.56           O
ATOM   3614  NE2 GLN A 222      79.702  49.048  63.631  1.00 14.56           N
ATOM   3615 1HE2 GLN A 222      79.867  49.635  64.435  1.00 14.56           H
ATOM   3616 2HE2 GLN A 222      78.817  49.124  63.133  1.00 14.56           H
ATOM   3617  C   GLN A 222      82.535  51.380  61.425  1.00 14.56           C
ATOM   3618  O   GLN A 222      82.946  50.498  60.674  1.00 14.56           O
ATOM   3619  N   GLU A 223      81.600  52.251  61.005  1.00 15.64           N
ATOM   3620  H   GLU A 223      81.321  52.947  61.675  1.00 15.64           H
ATOM   3621  CA  GLU A 223      81.019  52.324  59.650  1.00 15.64           C
ATOM   3622  HA  GLU A 223      81.812  51.980  58.998  1.00 15.64           H
ATOM   3623  CB  GLU A 223      79.880  51.283  59.500  1.00 15.64           C
ATOM   3624  HB1 GLU A 223      78.911  51.774  59.544  1.00 15.64           H
ATOM   3625  HB2 GLU A 223      79.931  50.595  60.342  1.00 15.64           H
ATOM   3626  CG  GLU A 223      79.970  50.421  58.224  1.00 15.64           C
ATOM   3627  HG1 GLU A 223      79.236  49.617  58.308  1.00 15.64           H
ATOM   3628  HG2 GLU A 223      80.950  49.939  58.190  1.00 15.64           H
ATOM   3629  CD  GLU A 223      79.740  51.168  56.895  1.00 15.64           C
ATOM   3630  OE1 GLU A 223      80.636  51.950  56.500  1.00 15.64           O
ATOM   3631  OE2 GLU A 223      78.708  50.901  56.234  1.00 15.64           O
ATOM   3632  C   GLU A 223      80.555  53.725  58.990  1.00 15.64           C
ATOM   3633  O   GLU A 223      79.523  54.248  59.387  1.00 15.64           O
ATOM   3634  N   SER A 224      81.275  54.381  58.013  1.00 15.67           N
ATOM   3635  H   SER A 224      81.911  53.757  57.535  1.00 15.67           H
ATOM   3636  CA  SER A 224      81.194  55.779  57.378  1.00 15.67           C
ATOM   3637  HA  SER A 224      81.663  55.595  56.424  1.00 15.67           H
ATOM   3638  CB  SER A 224      79.732  56.046  56.951  1.00 15.67           C
ATOM   3639  HB1 SER A 224      79.096  56.050  57.829  1.00 15.67           H
ATOM   3640  HB2 SER A 224      79.414  55.221  56.317  1.00 15.67           H
ATOM   3641  OG  SER A 224      79.585  57.272  56.260  1.00 15.67           O
ATOM   3642  HG  SER A 224      79.962  57.944  56.844  1.00 15.67           H
ATOM   3643  C   SER A 224      81.962  57.124  57.786  1.00 15.67           C
ATOM   3644  O   SER A 224      81.286  58.021  58.270  1.00 15.67           O
ATOM   3645  N   LEU A 225      83.292  57.405  57.584  1.00 14.31           N
ATOM   3646  H   LEU A 225      83.778  56.712  57.015  1.00 14.31           H
ATOM   3647  CA  LEU A 225      84.149  58.174  58.587  1.00 14.31           C
ATOM   3648  HA  LEU A 225      85.200  58.008  58.353  1.00 14.31           H
ATOM   3649  CB  LEU A 225      83.850  59.699  58.599  1.00 14.31           C
ATOM   3650  HB1 LEU A 225      84.534  60.161  59.314  1.00 14.31           H
ATOM   3651  HB2 LEU A 225      82.841  59.848  58.984  1.00 14.31           H
ATOM   3652  CG  LEU A 225      83.973  60.392  57.239  1.00 14.31           C
ATOM   3653  HG  LEU A 225      83.315  59.921  56.507  1.00 14.31           H
ATOM   3654  CD1 LEU A 225      83.551  61.863  57.362  1.00 14.31           C
ATOM   3655 1HD1 LEU A 225      83.642  62.359  56.396  1.00 14.31           H
ATOM   3656 2HD1 LEU A 225      82.514  61.907  57.695  1.00 14.31           H
ATOM   3657 3HD1 LEU A 225      84.187  62.366  58.093  1.00 14.31           H
ATOM   3658  CD2 LEU A 225      85.404  60.377  56.693  1.00 14.31           C
ATOM   3659 1HD2 LEU A 225      85.450  60.921  55.750  1.00 14.31           H
ATOM   3660 2HD2 LEU A 225      86.081  60.844  57.409  1.00 14.31           H
ATOM   3661 3HD2 LEU A 225      85.718  59.347  56.521  1.00 14.31           H
ATOM   3662  C   LEU A 225      83.817  57.433  59.825  1.00 14.31           C
ATOM   3663  O   LEU A 225      83.219  57.963  60.751  1.00 14.31           O
ATOM   3664  N   GLU A 226      84.194  56.160  59.719  1.00 15.38           N
ATOM   3665  H   GLU A 226      84.881  56.006  58.987  1.00 15.38           H
ATOM   3666  CA  GLU A 226      83.506  54.949  60.104  1.00 15.38           C
ATOM   3667  HA  GLU A 226      83.005  55.030  59.222  1.00 15.38           H
ATOM   3668  CB  GLU A 226      84.254  53.678  59.599  1.00 15.38           C
ATOM   3669  HB1 GLU A 226      83.896  52.787  60.062  1.00 15.38           H
ATOM   3670  HB2 GLU A 226      85.307  53.745  59.842  1.00 15.38           H
ATOM   3671  CG  GLU A 226      84.330  53.366  58.080  1.00 15.38           C
ATOM   3672  HG1 GLU A 226      83.370  52.986  57.738  1.00 15.38           H
ATOM   3673  HG2 GLU A 226      85.056  52.564  57.932  1.00 15.38           H
ATOM   3674  CD  GLU A 226      84.760  54.573  57.241  1.00 15.38           C
ATOM   3675  OE1 GLU A 226      84.005  54.968  56.333  1.00 15.38           O
ATOM   3676  OE2 GLU A 226      85.764  55.229  57.593  1.00 15.38           O
ATOM   3677  C   GLU A 226      82.225  55.145  60.946  1.00 15.38           C
ATOM   3678  O   GLU A 226      82.121  54.576  61.969  1.00 15.38           O
ATOM   3679  N   LEU A 227      81.286  56.053  60.611  1.00 14.84           N
ATOM   3680  H   LEU A 227      81.473  56.589  59.778  1.00 14.84           H
ATOM   3681  CA  LEU A 227      80.114  56.562  61.337  1.00 14.84           C
ATOM   3682  HA  LEU A 227      80.520  57.061  62.223  1.00 14.84           H
ATOM   3683  CB  LEU A 227      79.484  57.688  60.510  1.00 14.84           C
ATOM   3684  HB1 LEU A 227      79.226  57.303  59.532  1.00 14.84           H
ATOM   3685  HB2 LEU A 227      80.281  58.416  60.391  1.00 14.84           H
ATOM   3686  CG  LEU A 227      78.269  58.502  61.015  1.00 14.84           C
ATOM   3687  HG  LEU A 227      78.256  58.543  62.102  1.00 14.84           H
ATOM   3688  CD1 LEU A 227      78.377  59.942  60.499  1.00 14.84           C
ATOM   3689 1HD1 LEU A 227      77.512  60.524  60.808  1.00 14.84           H
ATOM   3690 2HD1 LEU A 227      79.274  60.409  60.907  1.00 14.84           H
ATOM   3691 3HD1 LEU A 227      78.449  59.941  59.411  1.00 14.84           H
ATOM   3692  CD2 LEU A 227      76.940  57.961  60.473  1.00 14.84           C
ATOM   3693 1HD2 LEU A 227      76.111  58.560  60.836  1.00 14.84           H
ATOM   3694 2HD2 LEU A 227      76.951  57.980  59.383  1.00 14.84           H
ATOM   3695 3HD2 LEU A 227      76.802  56.926  60.785  1.00 14.84           H
ATOM   3696  C   LEU A 227      79.058  55.634  62.039  1.00 14.84           C
ATOM   3697  O   LEU A 227      78.184  56.142  62.720  1.00 14.84           O
ATOM   3698  N   ASP A 228      79.327  54.332  62.141  1.00 17.15           N
ATOM   3699  H   ASP A 228      79.861  53.926  61.388  1.00 17.15           H
ATOM   3700  CA  ASP A 228      79.369  53.663  63.460  1.00 17.15           C
ATOM   3701  HA  ASP A 228      78.487  54.029  63.971  1.00 17.15           H
ATOM   3702  CB  ASP A 228      79.126  52.181  63.214  1.00 17.15           C
ATOM   3703  HB1 ASP A 228      79.332  51.656  64.126  1.00 17.15           H
ATOM   3704  HB2 ASP A 228      79.773  51.789  62.449  1.00 17.15           H
ATOM   3705  CG  ASP A 228      77.692  51.807  62.783  1.00 17.15           C
ATOM   3706  OD1 ASP A 228      77.499  50.591  62.553  1.00 17.15           O
ATOM   3707  OD2 ASP A 228      76.791  52.679  62.782  1.00 17.15           O
ATOM   3708  C   ASP A 228      80.534  54.293  64.287  1.00 17.15           C
ATOM   3709  O   ASP A 228      80.911  53.809  65.317  1.00 17.15           O
ATOM   3710  N   ILE A 229      80.992  55.534  64.012  1.00 17.34           N
ATOM   3711  H   ILE A 229      81.011  55.749  63.026  1.00 17.34           H
ATOM   3712  CA  ILE A 229      80.969  56.643  64.927  1.00 17.34           C
ATOM   3713  HA  ILE A 229      81.648  56.442  65.736  1.00 17.34           H
ATOM   3714  CB  ILE A 229      81.124  58.150  64.456  1.00 17.34           C
ATOM   3715  HB  ILE A 229      80.182  58.462  64.012  1.00 17.34           H
ATOM   3716  CG2 ILE A 229      81.307  59.028  65.718  1.00 17.34           C
ATOM   3717 1HG2 ILE A 229      80.549  58.839  66.474  1.00 17.34           H
ATOM   3718 2HG2 ILE A 229      82.272  58.863  66.177  1.00 17.34           H
ATOM   3719 3HG2 ILE A 229      81.204  60.082  65.468  1.00 17.34           H
ATOM   3720  CG1 ILE A 229      82.084  58.575  63.335  1.00 17.34           C
ATOM   3721 1HG1 ILE A 229      81.479  58.808  62.460  1.00 17.34           H
ATOM   3722 2HG1 ILE A 229      82.657  57.711  63.057  1.00 17.34           H
ATOM   3723  CD1 ILE A 229      82.953  59.839  63.487  1.00 17.34           C
ATOM   3724  HD1 ILE A 229      83.617  59.764  64.343  1.00 17.34           H
ATOM   3725  HD2 ILE A 229      83.552  59.975  62.587  1.00 17.34           H
ATOM   3726  HD3 ILE A 229      82.316  60.715  63.595  1.00 17.34           H
ATOM   3727  C   ILE A 229      79.507  56.611  65.600  1.00 17.34           C
ATOM   3728  O   ILE A 229      78.705  57.533  65.427  1.00 17.34           O
ATOM   3729  N   PRO A 230      79.077  55.593  66.409  1.00 18.26           N
ATOM   3730  CD  PRO A 230      77.663  55.246  66.231  1.00 18.26           C
ATOM   3731  HD1 PRO A 230      77.539  54.196  66.379  1.00 18.26           H
ATOM   3732  HD2 PRO A 230      77.284  55.495  65.237  1.00 18.26           H
ATOM   3733  CG  PRO A 230      76.827  55.937  67.310  1.00 18.26           C
ATOM   3734  HG1 PRO A 230      76.071  55.257  67.703  1.00 18.26           H
ATOM   3735  HG2 PRO A 230      76.354  56.828  66.899  1.00 18.26           H
ATOM   3736  CB  PRO A 230      77.845  56.334  68.371  1.00 18.26           C
ATOM   3737  HB1 PRO A 230      77.585  56.022  69.366  1.00 18.26           H
ATOM   3738  HB2 PRO A 230      77.899  57.426  68.394  1.00 18.26           H
ATOM   3739  CA  PRO A 230      79.169  55.771  67.863  1.00 18.26           C
ATOM   3740  HA  PRO A 230      79.686  56.727  67.866  1.00 18.26           H
ATOM   3741  C   PRO A 230      80.209  55.184  68.759  1.00 18.26           C
ATOM   3742  O   PRO A 230      79.776  54.777  69.811  1.00 18.26           O
ATOM   3743  N   ILE A 231      81.519  55.422  68.497  1.00 17.81           N
ATOM   3744  H   ILE A 231      81.784  55.399  67.514  1.00 17.81           H
ATOM   3745  CA  ILE A 231      82.452  56.154  69.417  1.00 17.81           C
ATOM   3746  HA  ILE A 231      83.445  56.086  68.985  1.00 17.81           H
ATOM   3747  CB  ILE A 231      82.000  57.666  69.426  1.00 17.81           C
ATOM   3748  HB  ILE A 231      81.770  57.908  68.388  1.00 17.81           H
ATOM   3749  CG2 ILE A 231      80.747  58.006  70.266  1.00 17.81           C
ATOM   3750 1HG2 ILE A 231      80.353  58.981  69.979  1.00 17.81           H
ATOM   3751 2HG2 ILE A 231      79.945  57.293  70.140  1.00 17.81           H
ATOM   3752 3HG2 ILE A 231      80.992  58.035  71.329  1.00 17.81           H
ATOM   3753  CG1 ILE A 231      83.086  58.667  69.871  1.00 17.81           C
ATOM   3754 1HG1 ILE A 231      84.018  58.351  69.441  1.00 17.81           H
ATOM   3755 2HG1 ILE A 231      83.202  58.656  70.954  1.00 17.81           H
ATOM   3756  CD1 ILE A 231      82.852  60.119  69.431  1.00 17.81           C
ATOM   3757  HD1 ILE A 231      83.734  60.712  69.672  1.00 17.81           H
ATOM   3758  HD2 ILE A 231      82.683  60.163  68.355  1.00 17.81           H
ATOM   3759  HD3 ILE A 231      81.997  60.547  69.955  1.00 17.81           H
ATOM   3760  C   ILE A 231      82.562  55.607  70.815  1.00 17.81           C
ATOM   3761  O   ILE A 231      82.919  56.300  71.759  1.00 17.81           O
ATOM   3762  N   LYS A 232      82.086  54.393  70.957  1.00 18.37           N
ATOM   3763  H   LYS A 232      81.897  53.838  70.129  1.00 18.37           H
ATOM   3764  CA  LYS A 232      81.503  53.955  72.174  1.00 18.37           C
ATOM   3765  HA  LYS A 232      82.268  54.282  72.866  1.00 18.37           H
ATOM   3766  CB  LYS A 232      80.288  54.835  72.607  1.00 18.37           C
ATOM   3767  HB1 LYS A 232      79.366  54.434  72.233  1.00 18.37           H
ATOM   3768  HB2 LYS A 232      80.368  55.817  72.147  1.00 18.37           H
ATOM   3769  CG  LYS A 232      80.160  55.113  74.121  1.00 18.37           C
ATOM   3770  HG1 LYS A 232      81.159  55.332  74.499  1.00 18.37           H
ATOM   3771  HG2 LYS A 232      79.799  54.229  74.645  1.00 18.37           H
ATOM   3772  CD  LYS A 232      79.281  56.343  74.467  1.00 18.37           C
ATOM   3773  HD1 LYS A 232      79.350  57.093  73.677  1.00 18.37           H
ATOM   3774  HD2 LYS A 232      79.735  56.794  75.352  1.00 18.37           H
ATOM   3775  CE  LYS A 232      77.803  56.097  74.834  1.00 18.37           C
ATOM   3776  HE1 LYS A 232      77.462  56.956  75.418  1.00 18.37           H
ATOM   3777  HE2 LYS A 232      77.740  55.217  75.479  1.00 18.37           H
ATOM   3778  NZ  LYS A 232      76.891  55.926  73.677  1.00 18.37           N
ATOM   3779  HZ1 LYS A 232      75.920  55.875  73.982  1.00 18.37           H
ATOM   3780  HZ2 LYS A 232      76.922  56.679  73.004  1.00 18.37           H
ATOM   3781  HZ3 LYS A 232      77.040  55.036  73.204  1.00 18.37           H
ATOM   3782  C   LYS A 232      81.457  52.507  72.426  1.00 18.37           C
ATOM   3783  O   LYS A 232      81.210  51.685  71.577  1.00 18.37           O
ATOM   3784  N   ALA A 233      81.752  52.213  73.678  1.00 18.79           N
ATOM   3785  H   ALA A 233      82.017  52.932  74.327  1.00 18.79           H
ATOM   3786  CA  ALA A 233      81.801  50.848  74.083  1.00 18.79           C
ATOM   3787  HA  ALA A 233      82.420  50.256  73.419  1.00 18.79           H
ATOM   3788  CB  ALA A 233      82.329  50.725  75.533  1.00 18.79           C
ATOM   3789  HB1 ALA A 233      83.387  50.959  75.609  1.00 18.79           H
ATOM   3790  HB2 ALA A 233      81.766  51.375  76.203  1.00 18.79           H
ATOM   3791  HB3 ALA A 233      82.213  49.692  75.868  1.00 18.79           H
ATOM   3792  C   ALA A 233      80.424  50.199  74.061  1.00 18.79           C
ATOM   3793  O   ALA A 233      80.210  49.066  73.638  1.00 18.79           O
ATOM   3794  N   LYS A 234      79.481  51.045  74.444  1.00 19.33           N
ATOM   3795  H   LYS A 234      79.807  51.909  74.840  1.00 19.33           H
ATOM   3796  CA  LYS A 234      78.173  51.069  73.863  1.00 19.33           C
ATOM   3797  HA  LYS A 234      78.046  50.191  73.221  1.00 19.33           H
ATOM   3798  CB  LYS A 234      77.143  50.938  75.013  1.00 19.33           C
ATOM   3799  HB1 LYS A 234      77.420  51.638  75.804  1.00 19.33           H
ATOM   3800  HB2 LYS A 234      77.227  49.931  75.426  1.00 19.33           H
ATOM   3801  CG  LYS A 234      75.665  51.201  74.671  1.00 19.33           C
ATOM   3802  HG1 LYS A 234      75.531  52.261  74.464  1.00 19.33           H
ATOM   3803  HG2 LYS A 234      75.078  50.975  75.562  1.00 19.33           H
ATOM   3804  CD  LYS A 234      75.114  50.380  73.498  1.00 19.33           C
ATOM   3805  HD1 LYS A 234      75.246  49.319  73.712  1.00 19.33           H
ATOM   3806  HD2 LYS A 234      75.648  50.619  72.576  1.00 19.33           H
ATOM   3807  CE  LYS A 234      73.617  50.669  73.319  1.00 19.33           C
ATOM   3808  HE1 LYS A 234      73.123  50.551  74.287  1.00 19.33           H
ATOM   3809  HE2 LYS A 234      73.196  49.931  72.629  1.00 19.33           H
ATOM   3810  NZ  LYS A 234      73.377  52.032  72.785  1.00 19.33           N
ATOM   3811  HZ1 LYS A 234      73.687  52.082  71.811  1.00 19.33           H
ATOM   3812  HZ2 LYS A 234      72.413  52.319  72.829  1.00 19.33           H
ATOM   3813  HZ3 LYS A 234      73.995  52.733  73.191  1.00 19.33           H
ATOM   3814  C   LYS A 234      78.030  52.287  73.028  1.00 19.33           C
ATOM   3815  O   LYS A 234      77.606  53.323  73.517  1.00 19.33           O
ATOM   3816  N   ASP A 235      78.463  52.125  71.790  1.00 18.25           N
ATOM   3817  H   ASP A 235      79.105  51.353  71.642  1.00 18.25           H
ATOM   3818  CA  ASP A 235      77.956  52.643  70.537  1.00 18.25           C
ATOM   3819  HA  ASP A 235      77.201  51.883  70.357  1.00 18.25           H
ATOM   3820  CB  ASP A 235      77.010  53.854  70.577  1.00 18.25           C
ATOM   3821  HB1 ASP A 235      76.757  54.122  69.558  1.00 18.25           H
ATOM   3822  HB2 ASP A 235      77.470  54.694  71.092  1.00 18.25           H
ATOM   3823  CG  ASP A 235      75.665  53.523  71.240  1.00 18.25           C
ATOM   3824  OD1 ASP A 235      74.977  52.603  70.765  1.00 18.25           O
ATOM   3825  OD2 ASP A 235      75.300  54.119  72.279  1.00 18.25           O
ATOM   3826  C   ASP A 235      78.753  52.215  69.356  1.00 18.25           C
ATOM   3827  O   ASP A 235      79.513  51.259  69.514  1.00 18.25           O
ATOM   3828  N   PHE A 236      78.419  52.704  68.177  1.00 16.70           N
ATOM   3829  H   PHE A 236      77.714  53.413  68.078  1.00 16.70           H
ATOM   3830  CA  PHE A 236      78.683  51.862  67.033  1.00 16.70           C
ATOM   3831  HA  PHE A 236      78.478  50.876  67.431  1.00 16.70           H
ATOM   3832  CB  PHE A 236      77.553  51.796  65.990  1.00 16.70           C
ATOM   3833  HB1 PHE A 236      77.677  50.876  65.420  1.00 16.70           H
ATOM   3834  HB2 PHE A 236      77.668  52.631  65.317  1.00 16.70           H
ATOM   3835  CG  PHE A 236      76.120  51.802  66.500  1.00 16.70           C
ATOM   3836  CD1 PHE A 236      75.135  52.495  65.770  1.00 16.70           C
ATOM   3837  HD1 PHE A 236      75.398  52.995  64.848  1.00 16.70           H
ATOM   3838  CE1 PHE A 236      73.797  52.501  66.202  1.00 16.70           C
ATOM   3839  HE1 PHE A 236      73.048  53.013  65.617  1.00 16.70           H
ATOM   3840  CZ  PHE A 236      73.434  51.810  67.370  1.00 16.70           C
ATOM   3841  HZ  PHE A 236      72.408  51.805  67.706  1.00 16.70           H
ATOM   3842  CE2 PHE A 236      74.405  51.092  68.086  1.00 16.70           C
ATOM   3843  HE2 PHE A 236      74.134  50.542  68.975  1.00 16.70           H
ATOM   3844  CD2 PHE A 236      75.741  51.078  67.650  1.00 16.70           C
ATOM   3845  HD2 PHE A 236      76.473  50.499  68.192  1.00 16.70           H
ATOM   3846  C   PHE A 236      80.108  51.554  66.704  1.00 16.70           C
ATOM   3847  O   PHE A 236      80.346  50.577  65.999  1.00 16.70           O
ATOM   3848  N   GLU A 237      81.018  52.221  67.402  1.00 16.38           N
ATOM   3849  H   GLU A 237      80.724  52.895  68.080  1.00 16.38           H
ATOM   3850  CA  GLU A 237      82.344  51.722  67.466  1.00 16.38           C
ATOM   3851  HA  GLU A 237      82.269  50.697  67.124  1.00 16.38           H
ATOM   3852  CB  GLU A 237      83.334  52.368  66.544  1.00 16.38           C
ATOM   3853  HB1 GLU A 237      83.614  53.328  66.960  1.00 16.38           H
ATOM   3854  HB2 GLU A 237      82.840  52.560  65.624  1.00 16.38           H
ATOM   3855  CG  GLU A 237      84.582  51.494  66.336  1.00 16.38           C
ATOM   3856  HG1 GLU A 237      85.101  51.487  67.286  1.00 16.38           H
ATOM   3857  HG2 GLU A 237      85.200  52.006  65.600  1.00 16.38           H
ATOM   3858  CD  GLU A 237      84.480  50.003  65.952  1.00 16.38           C
ATOM   3859  OE1 GLU A 237      84.976  49.668  64.862  1.00 16.38           O
ATOM   3860  OE2 GLU A 237      83.984  49.193  66.768  1.00 16.38           O
ATOM   3861  C   GLU A 237      82.954  51.622  68.822  1.00 16.38           C
ATOM   3862  O   GLU A 237      83.240  52.607  69.485  1.00 16.38           O
ATOM   3863  N   ASN A 238      83.260  50.379  69.134  1.00 14.76           N
ATOM   3864  H   ASN A 238      83.185  49.749  68.339  1.00 14.76           H
ATOM   3865  CA  ASN A 238      83.317  49.774  70.417  1.00 14.76           C
ATOM   3866  HA  ASN A 238      82.329  49.845  70.859  1.00 14.76           H
ATOM   3867  CB  ASN A 238      83.558  48.261  70.179  1.00 14.76           C
ATOM   3868  HB1 ASN A 238      82.975  47.917  69.325  1.00 14.76           H
ATOM   3869  HB2 ASN A 238      83.199  47.720  71.053  1.00 14.76           H
ATOM   3870  CG  ASN A 238      85.014  47.859  69.971  1.00 14.76           C
ATOM   3871  OD1 ASN A 238      85.630  47.212  70.807  1.00 14.76           O
ATOM   3872  ND2 ASN A 238      85.597  48.147  68.835  1.00 14.76           N
ATOM   3873 1HD2 ASN A 238      85.051  48.522  68.062  1.00 14.76           H
ATOM   3874 2HD2 ASN A 238      86.549  47.869  68.723  1.00 14.76           H
ATOM   3875  C   ASN A 238      84.320  50.304  71.458  1.00 14.76           C
ATOM   3876  O   ASN A 238      84.419  49.689  72.506  1.00 14.76           O
ATOM   3877  N   ILE A 239      84.985  51.444  71.185  1.00 13.02           N
ATOM   3878  H   ILE A 239      84.964  51.702  70.208  1.00 13.02           H
ATOM   3879  CA  ILE A 239      84.911  52.620  72.072  1.00 13.02           C
ATOM   3880  HA  ILE A 239      83.923  53.007  71.913  1.00 13.02           H
ATOM   3881  CB  ILE A 239      84.990  52.300  73.613  1.00 13.02           C
ATOM   3882  HB  ILE A 239      84.215  51.585  73.769  1.00 13.02           H
ATOM   3883  CG2 ILE A 239      86.255  51.564  74.098  1.00 13.02           C
ATOM   3884 1HG2 ILE A 239      86.532  50.790  73.382  1.00 13.02           H
ATOM   3885 2HG2 ILE A 239      87.086  52.253  74.204  1.00 13.02           H
ATOM   3886 3HG2 ILE A 239      86.056  51.088  75.057  1.00 13.02           H
ATOM   3887  CG1 ILE A 239      84.571  53.475  74.557  1.00 13.02           C
ATOM   3888 1HG1 ILE A 239      83.742  53.141  75.173  1.00 13.02           H
ATOM   3889 2HG1 ILE A 239      84.177  54.292  73.961  1.00 13.02           H
ATOM   3890  CD1 ILE A 239      85.597  54.048  75.547  1.00 13.02           C
ATOM   3891  HD1 ILE A 239      85.912  53.279  76.252  1.00 13.02           H
ATOM   3892  HD2 ILE A 239      86.468  54.445  75.030  1.00 13.02           H
ATOM   3893  HD3 ILE A 239      85.134  54.859  76.108  1.00 13.02           H
ATOM   3894  C   ILE A 239      85.807  53.778  71.823  1.00 13.02           C
ATOM   3895  O   ILE A 239      86.720  54.066  72.595  1.00 13.02           O
ATOM   3896  N   ILE A 240      85.473  54.511  70.800  1.00 12.16           N
ATOM   3897  H   ILE A 240      84.764  54.161  70.158  1.00 12.16           H
ATOM   3898  CA  ILE A 240      86.296  55.613  70.343  1.00 12.16           C
ATOM   3899  HA  ILE A 240      85.855  55.933  69.397  1.00 12.16           H
ATOM   3900  CB  ILE A 240      86.126  56.906  71.289  1.00 12.16           C
ATOM   3901  HB  ILE A 240      85.266  57.423  70.881  1.00 12.16           H
ATOM   3902  CG2 ILE A 240      85.782  56.727  72.790  1.00 12.16           C
ATOM   3903 1HG2 ILE A 240      85.003  55.991  72.918  1.00 12.16           H
ATOM   3904 2HG2 ILE A 240      86.666  56.433  73.356  1.00 12.16           H
ATOM   3905 3HG2 ILE A 240      85.385  57.659  73.190  1.00 12.16           H
ATOM   3906  CG1 ILE A 240      87.297  57.937  71.316  1.00 12.16           C
ATOM   3907 1HG1 ILE A 240      87.620  58.151  70.314  1.00 12.16           H
ATOM   3908 2HG1 ILE A 240      88.149  57.503  71.844  1.00 12.16           H
ATOM   3909  CD1 ILE A 240      86.984  59.312  71.923  1.00 12.16           C
ATOM   3910  HD1 ILE A 240      86.059  59.708  71.502  1.00 12.16           H
ATOM   3911  HD2 ILE A 240      86.898  59.254  73.008  1.00 12.16           H
ATOM   3912  HD3 ILE A 240      87.796  60.001  71.687  1.00 12.16           H
ATOM   3913  C   ILE A 240      87.742  55.284  70.060  1.00 12.16           C
ATOM   3914  O   ILE A 240      88.354  56.082  69.391  1.00 12.16           O
ATOM   3915  N   LYS A 241      88.308  54.129  70.451  1.00 13.56           N
ATOM   3916  H   LYS A 241      87.629  53.389  70.621  1.00 13.56           H
ATOM   3917  CA  LYS A 241      89.379  54.034  71.443  1.00 13.56           C
ATOM   3918  HA  LYS A 241      89.203  54.763  72.230  1.00 13.56           H
ATOM   3919  CB  LYS A 241      89.362  52.624  72.107  1.00 13.56           C
ATOM   3920  HB1 LYS A 241      89.896  51.930  71.463  1.00 13.56           H
ATOM   3921  HB2 LYS A 241      88.332  52.293  72.176  1.00 13.56           H
ATOM   3922  CG  LYS A 241      89.979  52.587  73.513  1.00 13.56           C
ATOM   3923  HG1 LYS A 241      89.444  53.302  74.139  1.00 13.56           H
ATOM   3924  HG2 LYS A 241      91.022  52.900  73.480  1.00 13.56           H
ATOM   3925  CD  LYS A 241      89.913  51.213  74.212  1.00 13.56           C
ATOM   3926  HD1 LYS A 241      88.882  50.870  74.257  1.00 13.56           H
ATOM   3927  HD2 LYS A 241      90.243  51.372  75.239  1.00 13.56           H
ATOM   3928  CE  LYS A 241      90.789  50.098  73.621  1.00 13.56           C
ATOM   3929  HE1 LYS A 241      90.983  49.380  74.420  1.00 13.56           H
ATOM   3930  HE2 LYS A 241      91.746  50.515  73.295  1.00 13.56           H
ATOM   3931  NZ  LYS A 241      90.132  49.380  72.504  1.00 13.56           N
ATOM   3932  HZ1 LYS A 241      90.172  49.896  71.623  1.00 13.56           H
ATOM   3933  HZ2 LYS A 241      90.511  48.474  72.291  1.00 13.56           H
ATOM   3934  HZ3 LYS A 241      89.117  49.310  72.590  1.00 13.56           H
ATOM   3935  C   LYS A 241      90.800  54.316  70.958  1.00 13.56           C
ATOM   3936  O   LYS A 241      91.737  53.547  71.147  1.00 13.56           O
ATOM   3937  N   ILE A 242      90.896  55.438  70.285  1.00 12.55           N
ATOM   3938  H   ILE A 242      90.033  55.960  70.207  1.00 12.55           H
ATOM   3939  CA  ILE A 242      91.985  55.903  69.486  1.00 12.55           C
ATOM   3940  HA  ILE A 242      91.715  56.720  68.856  1.00 12.55           H
ATOM   3941  CB  ILE A 242      92.997  56.634  70.451  1.00 12.55           C
ATOM   3942  HB  ILE A 242      93.775  57.068  69.822  1.00 12.55           H
ATOM   3943  CG2 ILE A 242      92.361  57.832  71.185  1.00 12.55           C
ATOM   3944 1HG2 ILE A 242      91.485  57.525  71.758  1.00 12.55           H
ATOM   3945 2HG2 ILE A 242      93.071  58.290  71.870  1.00 12.55           H
ATOM   3946 3HG2 ILE A 242      92.085  58.599  70.470  1.00 12.55           H
ATOM   3947  CG1 ILE A 242      93.725  55.735  71.487  1.00 12.55           C
ATOM   3948 1HG1 ILE A 242      93.992  54.783  71.031  1.00 12.55           H
ATOM   3949 2HG1 ILE A 242      93.061  55.527  72.327  1.00 12.55           H
ATOM   3950  CD1 ILE A 242      95.031  56.332  72.032  1.00 12.55           C
ATOM   3951  HD1 ILE A 242      95.693  56.595  71.207  1.00 12.55           H
ATOM   3952  HD2 ILE A 242      94.834  57.216  72.637  1.00 12.55           H
ATOM   3953  HD3 ILE A 242      95.529  55.592  72.659  1.00 12.55           H
ATOM   3954  C   ILE A 242      92.730  54.872  68.682  1.00 12.55           C
ATOM   3955  O   ILE A 242      93.933  55.028  68.490  1.00 12.55           O
ATOM   3956  N   ILE A 243      92.053  53.819  68.229  1.00 12.30           N
ATOM   3957  H   ILE A 243      91.067  53.716  68.420  1.00 12.30           H
ATOM   3958  CA  ILE A 243      92.747  52.612  67.838  1.00 12.30           C
ATOM   3959  HA  ILE A 243      93.608  52.745  68.484  1.00 12.30           H
ATOM   3960  CB  ILE A 243      92.249  51.269  68.478  1.00 12.30           C
ATOM   3961  HB  ILE A 243      91.318  51.492  68.994  1.00 12.30           H
ATOM   3962  CG2 ILE A 243      91.983  50.066  67.545  1.00 12.30           C
ATOM   3963 1HG2 ILE A 243      92.914  49.653  67.160  1.00 12.30           H
ATOM   3964 2HG2 ILE A 243      91.455  49.287  68.093  1.00 12.30           H
ATOM   3965 3HG2 ILE A 243      91.336  50.330  66.719  1.00 12.30           H
ATOM   3966  CG1 ILE A 243      93.279  50.810  69.561  1.00 12.30           C
ATOM   3967 1HG1 ILE A 243      93.342  51.590  70.321  1.00 12.30           H
ATOM   3968 2HG1 ILE A 243      94.259  50.727  69.089  1.00 12.30           H
ATOM   3969  CD1 ILE A 243      93.012  49.489  70.287  1.00 12.30           C
ATOM   3970  HD1 ILE A 243      92.010  49.491  70.698  1.00 12.30           H
ATOM   3971  HD2 ILE A 243      93.125  48.646  69.606  1.00 12.30           H
ATOM   3972  HD3 ILE A 243      93.730  49.373  71.100  1.00 12.30           H
ATOM   3973  C   ILE A 243      93.670  52.593  66.602  1.00 12.30           C
ATOM   3974  O   ILE A 243      94.210  51.560  66.237  1.00 12.30           O
ATOM   3975  N   SER A 244      94.018  53.785  66.101  1.00 12.03           N
ATOM   3976  H   SER A 244      93.526  54.570  66.493  1.00 12.03           H
ATOM   3977  CA  SER A 244      95.427  54.053  65.778  1.00 12.03           C
ATOM   3978  HA  SER A 244      95.924  53.212  66.246  1.00 12.03           H
ATOM   3979  CB  SER A 244      95.901  53.789  64.355  1.00 12.03           C
ATOM   3980  HB1 SER A 244      96.982  53.940  64.313  1.00 12.03           H
ATOM   3981  HB2 SER A 244      95.426  54.474  63.691  1.00 12.03           H
ATOM   3982  OG  SER A 244      95.632  52.505  63.859  1.00 12.03           O
ATOM   3983  HG  SER A 244      95.777  52.512  62.901  1.00 12.03           H
ATOM   3984  C   SER A 244      96.062  55.242  66.435  1.00 12.03           C
ATOM   3985  O   SER A 244      95.830  56.329  65.960  1.00 12.03           O
ATOM   3986  N   PRO A 245      96.860  55.110  67.508  1.00 11.51           N
ATOM   3987  CD  PRO A 245      97.209  53.869  68.197  1.00 11.51           C
ATOM   3988  HD1 PRO A 245      97.987  53.347  67.637  1.00 11.51           H
ATOM   3989  HD2 PRO A 245      96.339  53.221  68.322  1.00 11.51           H
ATOM   3990  CG  PRO A 245      97.739  54.273  69.570  1.00 11.51           C
ATOM   3991  HG1 PRO A 245      98.534  53.608  69.910  1.00 11.51           H
ATOM   3992  HG2 PRO A 245      96.917  54.286  70.287  1.00 11.51           H
ATOM   3993  CB  PRO A 245      98.243  55.695  69.344  1.00 11.51           C
ATOM   3994  HB1 PRO A 245      99.242  55.665  68.906  1.00 11.51           H
ATOM   3995  HB2 PRO A 245      98.246  56.273  70.269  1.00 11.51           H
ATOM   3996  CA  PRO A 245      97.239  56.249  68.332  1.00 11.51           C
ATOM   3997  HA  PRO A 245      96.340  56.531  68.884  1.00 11.51           H
ATOM   3998  C   PRO A 245      97.759  57.535  67.695  1.00 11.51           C
ATOM   3999  O   PRO A 245      97.758  58.610  68.313  1.00 11.51           O
ATOM   4000  N   ALA A 246      98.157  57.401  66.437  1.00 10.85           N
ATOM   4001  H   ALA A 246      98.085  56.481  66.037  1.00 10.85           H
ATOM   4002  CA  ALA A 246      98.531  58.453  65.552  1.00 10.85           C
ATOM   4003  HA  ALA A 246      98.793  59.301  66.189  1.00 10.85           H
ATOM   4004  CB  ALA A 246      99.877  58.057  64.902  1.00 10.85           C
ATOM   4005  HB1 ALA A 246      99.753  57.234  64.202  1.00 10.85           H
ATOM   4006  HB2 ALA A 246     100.298  58.911  64.368  1.00 10.85           H
ATOM   4007  HB3 ALA A 246     100.593  57.764  65.672  1.00 10.85           H
ATOM   4008  C   ALA A 246      97.530  59.091  64.597  1.00 10.85           C
ATOM   4009  O   ALA A 246      97.998  59.639  63.598  1.00 10.85           O
ATOM   4010  N   GLN A 247      96.219  58.864  64.805  1.00  9.10           N
ATOM   4011  H   GLN A 247      95.911  58.411  65.655  1.00  9.10           H
ATOM   4012  CA  GLN A 247      95.397  58.538  63.626  1.00  9.10           C
ATOM   4013  HA  GLN A 247      95.884  59.144  62.964  1.00  9.10           H
ATOM   4014  CB  GLN A 247      95.823  57.135  63.143  1.00  9.10           C
ATOM   4015  HB1 GLN A 247      95.430  57.032  62.153  1.00  9.10           H
ATOM   4016  HB2 GLN A 247      95.374  56.470  63.797  1.00  9.10           H
ATOM   4017  CG  GLN A 247      97.299  56.649  63.051  1.00  9.10           C
ATOM   4018  HG1 GLN A 247      97.656  56.421  64.046  1.00  9.10           H
ATOM   4019  HG2 GLN A 247      97.930  57.413  62.609  1.00  9.10           H
ATOM   4020  CD  GLN A 247      97.535  55.385  62.227  1.00  9.10           C
ATOM   4021  OE1 GLN A 247      96.625  54.780  61.702  1.00  9.10           O
ATOM   4022  NE2 GLN A 247      98.758  54.919  62.115  1.00  9.10           N
ATOM   4023 1HE2 GLN A 247      99.539  55.468  62.415  1.00  9.10           H
ATOM   4024 2HE2 GLN A 247      98.845  54.231  61.383  1.00  9.10           H
ATOM   4025  C   GLN A 247      94.070  59.141  63.359  1.00  9.10           C
ATOM   4026  O   GLN A 247      93.808  60.090  64.084  1.00  9.10           O
ATOM   4027  N   LEU A 248      93.345  58.633  62.332  1.00  7.04           N
ATOM   4028  H   LEU A 248      93.885  58.008  61.760  1.00  7.04           H
ATOM   4029  CA  LEU A 248      91.942  58.775  61.814  1.00  7.04           C
ATOM   4030  HA  LEU A 248      91.321  58.059  62.320  1.00  7.04           H
ATOM   4031  CB  LEU A 248      91.860  58.573  60.262  1.00  7.04           C
ATOM   4032  HB1 LEU A 248      91.323  57.654  60.083  1.00  7.04           H
ATOM   4033  HB2 LEU A 248      92.876  58.397  59.948  1.00  7.04           H
ATOM   4034  CG  LEU A 248      91.327  59.614  59.222  1.00  7.04           C
ATOM   4035  HG  LEU A 248      91.850  60.559  59.350  1.00  7.04           H
ATOM   4036  CD1 LEU A 248      91.605  59.071  57.810  1.00  7.04           C
ATOM   4037 1HD1 LEU A 248      90.994  58.197  57.606  1.00  7.04           H
ATOM   4038 2HD1 LEU A 248      91.403  59.843  57.067  1.00  7.04           H
ATOM   4039 3HD1 LEU A 248      92.649  58.798  57.709  1.00  7.04           H
ATOM   4040  CD2 LEU A 248      89.825  59.920  59.136  1.00  7.04           C
ATOM   4041 1HD2 LEU A 248      89.625  60.582  58.294  1.00  7.04           H
ATOM   4042 2HD2 LEU A 248      89.255  59.003  58.999  1.00  7.04           H
ATOM   4043 3HD2 LEU A 248      89.478  60.424  60.026  1.00  7.04           H
ATOM   4044  C   LEU A 248      91.439  60.163  62.069  1.00  7.04           C
ATOM   4045  O   LEU A 248      90.254  60.363  62.255  1.00  7.04           O
ATOM   4046  N   SER A 249      92.335  61.118  62.168  1.00  5.18           N
ATOM   4047  H   SER A 249      93.300  60.957  61.888  1.00  5.18           H
ATOM   4048  CA  SER A 249      92.027  62.225  63.002  1.00  5.18           C
ATOM   4049  HA  SER A 249      91.669  61.902  63.975  1.00  5.18           H
ATOM   4050  CB  SER A 249      93.196  63.217  63.191  1.00  5.18           C
ATOM   4051  HB1 SER A 249      92.798  64.156  63.579  1.00  5.18           H
ATOM   4052  HB2 SER A 249      93.652  63.428  62.222  1.00  5.18           H
ATOM   4053  OG  SER A 249      94.188  62.787  64.095  1.00  5.18           O
ATOM   4054  HG  SER A 249      94.603  62.041  63.618  1.00  5.18           H
ATOM   4055  C   SER A 249      90.951  63.086  62.334  1.00  5.18           C
ATOM   4056  O   SER A 249      90.174  63.780  62.993  1.00  5.18           O
ATOM   4057  N   GLU A 250      90.976  62.968  61.005  1.00  4.82           N
ATOM   4058  H   GLU A 250      91.697  62.335  60.681  1.00  4.82           H
ATOM   4059  CA  GLU A 250      90.101  63.436  59.968  1.00  4.82           C
ATOM   4060  HA  GLU A 250      90.107  62.686  59.177  1.00  4.82           H
ATOM   4061  CB  GLU A 250      88.645  63.631  60.424  1.00  4.82           C
ATOM   4062  HB1 GLU A 250      88.554  64.588  60.935  1.00  4.82           H
ATOM   4063  HB2 GLU A 250      88.387  62.843  61.127  1.00  4.82           H
ATOM   4064  CG  GLU A 250      87.651  63.566  59.253  1.00  4.82           C
ATOM   4065  HG1 GLU A 250      87.516  62.527  58.945  1.00  4.82           H
ATOM   4066  HG2 GLU A 250      88.062  64.124  58.408  1.00  4.82           H
ATOM   4067  CD  GLU A 250      86.304  64.180  59.654  1.00  4.82           C
ATOM   4068  OE1 GLU A 250      85.728  63.804  60.700  1.00  4.82           O
ATOM   4069  OE2 GLU A 250      85.929  65.230  59.094  1.00  4.82           O
ATOM   4070  C   GLU A 250      90.730  64.699  59.420  1.00  4.82           C
ATOM   4071  O   GLU A 250      90.734  65.747  60.070  1.00  4.82           O
ATOM   4072  N   GLY A 251      91.277  64.613  58.212  1.00  4.74           N
ATOM   4073  H   GLY A 251      91.350  63.708  57.750  1.00  4.74           H
ATOM   4074  CA  GLY A 251      91.987  65.703  57.569  1.00  4.74           C
ATOM   4075  HA1 GLY A 251      92.410  65.332  56.636  1.00  4.74           H
ATOM   4076  HA2 GLY A 251      92.804  66.013  58.214  1.00  4.74           H
ATOM   4077  C   GLY A 251      91.147  66.933  57.250  1.00  4.74           C
ATOM   4078  O   GLY A 251      91.689  67.851  56.645  1.00  4.74           O
ATOM   4079  N   THR A 252      89.873  67.003  57.663  1.00  4.56           N
ATOM   4080  H   THR A 252      89.547  66.253  58.257  1.00  4.56           H
ATOM   4081  CA  THR A 252      89.059  68.221  57.601  1.00  4.56           C
ATOM   4082  HA  THR A 252      89.711  69.002  57.239  1.00  4.56           H
ATOM   4083  CB  THR A 252      87.931  68.165  56.558  1.00  4.56           C
ATOM   4084  HB  THR A 252      88.373  67.960  55.582  1.00  4.56           H
ATOM   4085  CG2 THR A 252      86.851  67.126  56.828  1.00  4.56           C
ATOM   4086 1HG2 THR A 252      87.302  66.139  56.920  1.00  4.56           H
ATOM   4087 2HG2 THR A 252      86.324  67.366  57.750  1.00  4.56           H
ATOM   4088 3HG2 THR A 252      86.140  67.108  56.002  1.00  4.56           H
ATOM   4089  OG1 THR A 252      87.288  69.421  56.508  1.00  4.56           O
ATOM   4090  HG1 THR A 252      86.474  69.326  56.000  1.00  4.56           H
ATOM   4091  C   THR A 252      88.571  68.697  58.973  1.00  4.56           C
ATOM   4092  O   THR A 252      88.193  67.905  59.835  1.00  4.56           O
ATOM   4093  N   PHE A 253      88.599  70.013  59.201  1.00  4.32           N
ATOM   4094  H   PHE A 253      88.932  70.598  58.441  1.00  4.32           H
ATOM   4095  CA  PHE A 253      88.335  70.675  60.484  1.00  4.32           C
ATOM   4096  HA  PHE A 253      87.827  69.984  61.156  1.00  4.32           H
ATOM   4097  CB  PHE A 253      89.674  71.074  61.141  1.00  4.32           C
ATOM   4098  HB1 PHE A 253      89.523  72.000  61.698  1.00  4.32           H
ATOM   4099  HB2 PHE A 253      90.410  71.301  60.367  1.00  4.32           H
ATOM   4100  CG  PHE A 253      90.264  70.051  62.101  1.00  4.32           C
ATOM   4101  CD1 PHE A 253      90.807  68.842  61.621  1.00  4.32           C
ATOM   4102  HD1 PHE A 253      90.801  68.612  60.565  1.00  4.32           H
ATOM   4103  CE1 PHE A 253      91.364  67.912  62.517  1.00  4.32           C
ATOM   4104  HE1 PHE A 253      91.764  66.976  62.141  1.00  4.32           H
ATOM   4105  CZ  PHE A 253      91.401  68.191  63.893  1.00  4.32           C
ATOM   4106  HZ  PHE A 253      91.839  67.472  64.574  1.00  4.32           H
ATOM   4107  CE2 PHE A 253      90.877  69.401  64.378  1.00  4.32           C
ATOM   4108  HE2 PHE A 253      90.924  69.623  65.436  1.00  4.32           H
ATOM   4109  CD2 PHE A 253      90.304  70.325  63.485  1.00  4.32           C
ATOM   4110  HD2 PHE A 253      89.912  71.257  63.865  1.00  4.32           H
ATOM   4111  C   PHE A 253      87.441  71.912  60.314  1.00  4.32           C
ATOM   4112  O   PHE A 253      87.773  72.807  59.543  1.00  4.32           O
ATOM   4113  N   ALA A 254      86.340  71.989  61.070  1.00  4.32           N
ATOM   4114  H   ALA A 254      86.129  71.236  61.707  1.00  4.32           H
ATOM   4115  CA  ALA A 254      85.555  73.213  61.250  1.00  4.32           C
ATOM   4116  HA  ALA A 254      86.235  74.062  61.150  1.00  4.32           H
ATOM   4117  CB  ALA A 254      84.481  73.362  60.174  1.00  4.32           C
ATOM   4118  HB1 ALA A 254      84.679  72.719  59.329  1.00  4.32           H
ATOM   4119  HB2 ALA A 254      83.512  73.087  60.568  1.00  4.32           H
ATOM   4120  HB3 ALA A 254      84.452  74.398  59.839  1.00  4.32           H
ATOM   4121  C   ALA A 254      84.948  73.291  62.653  1.00  4.32           C
ATOM   4122  O   ALA A 254      84.819  72.247  63.295  1.00  4.32           O
ATOM   4123  N   PHE A 255      84.492  74.468  63.118  1.00  4.25           N
ATOM   4124  H   PHE A 255      84.616  75.320  62.573  1.00  4.25           H
ATOM   4125  CA  PHE A 255      83.713  74.508  64.373  1.00  4.25           C
ATOM   4126  HA  PHE A 255      84.304  73.994  65.133  1.00  4.25           H
ATOM   4127  CB  PHE A 255      83.457  75.937  64.901  1.00  4.25           C
ATOM   4128  HB1 PHE A 255      82.969  76.505  64.108  1.00  4.25           H
ATOM   4129  HB2 PHE A 255      84.419  76.409  65.100  1.00  4.25           H
ATOM   4130  CG  PHE A 255      82.597  76.046  66.173  1.00  4.25           C
ATOM   4131  CD1 PHE A 255      82.512  75.001  67.121  1.00  4.25           C
ATOM   4132  HD1 PHE A 255      83.110  74.108  67.014  1.00  4.25           H
ATOM   4133  CE1 PHE A 255      81.621  75.081  68.207  1.00  4.25           C
ATOM   4134  HE1 PHE A 255      81.541  74.251  68.896  1.00  4.25           H
ATOM   4135  CZ  PHE A 255      80.869  76.248  68.422  1.00  4.25           C
ATOM   4136  HZ  PHE A 255      80.207  76.325  69.275  1.00  4.25           H
ATOM   4137  CE2 PHE A 255      80.994  77.323  67.529  1.00  4.25           C
ATOM   4138  HE2 PHE A 255      80.435  78.234  67.697  1.00  4.25           H
ATOM   4139  CD2 PHE A 255      81.842  77.212  66.413  1.00  4.25           C
ATOM   4140  HD2 PHE A 255      81.913  78.043  65.743  1.00  4.25           H
ATOM   4141  C   PHE A 255      82.397  73.721  64.244  1.00  4.25           C
ATOM   4142  O   PHE A 255      82.021  72.934  65.111  1.00  4.25           O
ATOM   4143  N   PHE A 256      81.739  73.848  63.098  1.00  4.31           N
ATOM   4144  H   PHE A 256      82.106  74.464  62.383  1.00  4.31           H
ATOM   4145  CA  PHE A 256      80.472  73.197  62.801  1.00  4.31           C
ATOM   4146  HA  PHE A 256      80.173  72.621  63.675  1.00  4.31           H
ATOM   4147  CB  PHE A 256      79.367  74.259  62.608  1.00  4.31           C
ATOM   4148  HB1 PHE A 256      78.738  74.000  61.756  1.00  4.31           H
ATOM   4149  HB2 PHE A 256      79.810  75.230  62.381  1.00  4.31           H
ATOM   4150  CG  PHE A 256      78.483  74.401  63.836  1.00  4.31           C
ATOM   4151  CD1 PHE A 256      78.972  75.033  64.995  1.00  4.31           C
ATOM   4152  HD1 PHE A 256      79.968  75.452  65.001  1.00  4.31           H
ATOM   4153  CE1 PHE A 256      78.171  75.112  66.149  1.00  4.31           C
ATOM   4154  HE1 PHE A 256      78.545  75.599  67.038  1.00  4.31           H
ATOM   4155  CZ  PHE A 256      76.875  74.565  66.150  1.00  4.31           C
ATOM   4156  HZ  PHE A 256      76.260  74.623  67.043  1.00  4.31           H
ATOM   4157  CE2 PHE A 256      76.382  73.939  64.991  1.00  4.31           C
ATOM   4158  HE2 PHE A 256      75.385  73.519  64.991  1.00  4.31           H
ATOM   4159  CD2 PHE A 256      77.186  73.854  63.839  1.00  4.31           C
ATOM   4160  HD2 PHE A 256      76.809  73.366  62.953  1.00  4.31           H
ATOM   4161  C   PHE A 256      80.567  72.114  61.701  1.00  4.31           C
ATOM   4162  O   PHE A 256      79.566  71.781  61.056  1.00  4.31           O
ATOM   4163  N   LYS A 257      81.756  71.510  61.510  1.00  4.50           N
ATOM   4164  H   LYS A 257      82.543  71.799  62.076  1.00  4.50           H
ATOM   4165  CA  LYS A 257      81.940  70.446  60.508  1.00  4.50           C
ATOM   4166  HA  LYS A 257      81.616  70.855  59.561  1.00  4.50           H
ATOM   4167  CB  LYS A 257      83.391  69.953  60.331  1.00  4.50           C
ATOM   4168  HB1 LYS A 257      84.040  70.782  60.088  1.00  4.50           H
ATOM   4169  HB2 LYS A 257      83.390  69.310  59.448  1.00  4.50           H
ATOM   4170  CG  LYS A 257      84.010  69.163  61.502  1.00  4.50           C
ATOM   4171  HG1 LYS A 257      83.262  68.548  61.998  1.00  4.50           H
ATOM   4172  HG2 LYS A 257      84.427  69.856  62.231  1.00  4.50           H
ATOM   4173  CD  LYS A 257      85.106  68.226  60.976  1.00  4.50           C
ATOM   4174  HD1 LYS A 257      85.863  68.810  60.454  1.00  4.50           H
ATOM   4175  HD2 LYS A 257      84.662  67.526  60.264  1.00  4.50           H
ATOM   4176  CE  LYS A 257      85.755  67.422  62.108  1.00  4.50           C
ATOM   4177  HE1 LYS A 257      84.968  66.958  62.709  1.00  4.50           H
ATOM   4178  HE2 LYS A 257      86.339  68.095  62.737  1.00  4.50           H
ATOM   4179  NZ  LYS A 257      86.620  66.364  61.548  1.00  4.50           N
ATOM   4180  HZ1 LYS A 257      87.313  66.740  60.901  1.00  4.50           H
ATOM   4181  HZ2 LYS A 257      87.095  65.803  62.239  1.00  4.50           H
ATOM   4182  HZ3 LYS A 257      86.064  65.718  60.975  1.00  4.50           H
ATOM   4183  C   LYS A 257      81.037  69.244  60.750  1.00  4.50           C
ATOM   4184  O   LYS A 257      80.766  68.875  61.890  1.00  4.50           O
ATOM   4185  N   GLY A 258      80.566  68.624  59.666  1.00  4.67           N
ATOM   4186  H   GLY A 258      80.883  68.962  58.769  1.00  4.67           H
ATOM   4187  CA  GLY A 258      79.553  67.558  59.675  1.00  4.67           C
ATOM   4188  HA1 GLY A 258      79.897  66.753  60.326  1.00  4.67           H
ATOM   4189  HA2 GLY A 258      79.439  67.157  58.668  1.00  4.67           H
ATOM   4190  C   GLY A 258      78.162  68.008  60.176  1.00  4.67           C
ATOM   4191  O   GLY A 258      77.128  67.540  59.695  1.00  4.67           O
ATOM   4192  N   LYS A 259      78.113  68.965  61.104  1.00  4.65           N
ATOM   4193  H   LYS A 259      79.001  69.315  61.446  1.00  4.65           H
ATOM   4194  CA  LYS A 259      76.919  69.528  61.725  1.00  4.65           C
ATOM   4195  HA  LYS A 259      76.215  68.725  61.926  1.00  4.65           H
ATOM   4196  CB  LYS A 259      77.297  70.176  63.071  1.00  4.65           C
ATOM   4197  HB1 LYS A 259      76.409  70.657  63.483  1.00  4.65           H
ATOM   4198  HB2 LYS A 259      78.046  70.947  62.897  1.00  4.65           H
ATOM   4199  CG  LYS A 259      77.838  69.176  64.113  1.00  4.65           C
ATOM   4200  HG1 LYS A 259      78.542  68.488  63.645  1.00  4.65           H
ATOM   4201  HG2 LYS A 259      77.007  68.593  64.511  1.00  4.65           H
ATOM   4202  CD  LYS A 259      78.573  69.879  65.265  1.00  4.65           C
ATOM   4203  HD1 LYS A 259      79.472  70.356  64.869  1.00  4.65           H
ATOM   4204  HD2 LYS A 259      78.871  69.133  66.005  1.00  4.65           H
ATOM   4205  CE  LYS A 259      77.690  70.936  65.932  1.00  4.65           C
ATOM   4206  HE1 LYS A 259      76.814  70.452  66.377  1.00  4.65           H
ATOM   4207  HE2 LYS A 259      77.342  71.639  65.173  1.00  4.65           H
ATOM   4208  NZ  LYS A 259      78.405  71.686  66.980  1.00  4.65           N
ATOM   4209  HZ1 LYS A 259      77.765  72.384  67.364  1.00  4.65           H
ATOM   4210  HZ2 LYS A 259      78.561  71.111  67.810  1.00  4.65           H
ATOM   4211  HZ3 LYS A 259      79.257  72.127  66.671  1.00  4.65           H
ATOM   4212  C   LYS A 259      76.222  70.514  60.794  1.00  4.65           C
ATOM   4213  O   LYS A 259      76.275  71.725  60.979  1.00  4.65           O
ATOM   4214  N   ASN A 260      75.574  69.995  59.761  1.00  4.88           N
ATOM   4215  H   ASN A 260      75.637  68.992  59.633  1.00  4.88           H
ATOM   4216  CA  ASN A 260      74.621  70.760  58.963  1.00  4.88           C
ATOM   4217  HA  ASN A 260      74.421  71.713  59.459  1.00  4.88           H
ATOM   4218  CB  ASN A 260      75.202  71.097  57.572  1.00  4.88           C
ATOM   4219  HB1 ASN A 260      74.420  71.030  56.816  1.00  4.88           H
ATOM   4220  HB2 ASN A 260      75.993  70.394  57.309  1.00  4.88           H
ATOM   4221  CG  ASN A 260      75.763  72.514  57.481  1.00  4.88           C
ATOM   4222  OD1 ASN A 260      75.374  73.282  56.621  1.00  4.88           O
ATOM   4223  ND2 ASN A 260      76.680  72.918  58.332  1.00  4.88           N
ATOM   4224 1HD2 ASN A 260      76.920  72.383  59.156  1.00  4.88           H
ATOM   4225 2HD2 ASN A 260      77.052  73.837  58.163  1.00  4.88           H
ATOM   4226  C   ASN A 260      73.268  70.052  59.026  1.00  4.88           C
ATOM   4227  O   ASN A 260      72.590  70.177  60.042  1.00  4.88           O
ATOM   4228  N   ALA A 261      72.918  69.235  58.036  1.00  5.14           N
ATOM   4229  H   ALA A 261      73.550  69.137  57.257  1.00  5.14           H
ATOM   4230  CA  ALA A 261      71.758  68.336  58.062  1.00  5.14           C
ATOM   4231  HA  ALA A 261      70.897  68.867  58.452  1.00  5.14           H
ATOM   4232  CB  ALA A 261      71.463  67.988  56.594  1.00  5.14           C
ATOM   4233  HB1 ALA A 261      71.292  68.897  56.019  1.00  5.14           H
ATOM   4234  HB2 ALA A 261      72.297  67.434  56.164  1.00  5.14           H
ATOM   4235  HB3 ALA A 261      70.568  67.372  56.532  1.00  5.14           H
ATOM   4236  C   ALA A 261      71.995  67.086  58.936  1.00  5.14           C
ATOM   4237  O   ALA A 261      71.748  65.952  58.521  1.00  5.14           O
ATOM   4238  N   THR A 262      72.636  67.276  60.088  1.00  4.86           N
ATOM   4239  H   THR A 262      72.690  68.225  60.436  1.00  4.86           H
ATOM   4240  CA  THR A 262      73.032  66.182  60.968  1.00  4.86           C
ATOM   4241  HA  THR A 262      73.504  65.416  60.353  1.00  4.86           H
ATOM   4242  CB  THR A 262      74.088  66.639  61.986  1.00  4.86           C
ATOM   4243  HB  THR A 262      75.003  66.864  61.439  1.00  4.86           H
ATOM   4244  CG2 THR A 262      73.732  67.870  62.818  1.00  4.86           C
ATOM   4245 1HG2 THR A 262      74.493  68.043  63.578  1.00  4.86           H
ATOM   4246 2HG2 THR A 262      73.680  68.750  62.179  1.00  4.86           H
ATOM   4247 3HG2 THR A 262      72.767  67.740  63.300  1.00  4.86           H
ATOM   4248  OG1 THR A 262      74.361  65.574  62.858  1.00  4.86           O
ATOM   4249  HG1 THR A 262      74.938  65.877  63.566  1.00  4.86           H
ATOM   4250  C   THR A 262      71.812  65.558  61.635  1.00  4.86           C
ATOM   4251  O   THR A 262      70.993  66.249  62.233  1.00  4.86           O
ATOM   4252  N   LYS A 263      71.736  64.227  61.568  1.00  7.20           N
ATOM   4253  H   LYS A 263      72.427  63.780  60.988  1.00  7.20           H
ATOM   4254  CA  LYS A 263      71.018  63.369  62.519  1.00  7.20           C
ATOM   4255  HA  LYS A 263      69.950  63.582  62.496  1.00  7.20           H
ATOM   4256  CB  LYS A 263      71.273  61.909  62.075  1.00  7.20           C
ATOM   4257  HB1 LYS A 263      72.325  61.833  61.800  1.00  7.20           H
ATOM   4258  HB2 LYS A 263      70.706  61.717  61.163  1.00  7.20           H
ATOM   4259  CG  LYS A 263      70.950  60.794  63.095  1.00  7.20           C
ATOM   4260  HG1 LYS A 263      69.990  60.350  62.827  1.00  7.20           H
ATOM   4261  HG2 LYS A 263      70.846  61.195  64.102  1.00  7.20           H
ATOM   4262  CD  LYS A 263      72.022  59.684  63.121  1.00  7.20           C
ATOM   4263  HD1 LYS A 263      72.156  59.296  62.109  1.00  7.20           H
ATOM   4264  HD2 LYS A 263      71.657  58.875  63.756  1.00  7.20           H
ATOM   4265  CE  LYS A 263      73.372  60.185  63.674  1.00  7.20           C
ATOM   4266  HE1 LYS A 263      73.208  60.578  64.683  1.00  7.20           H
ATOM   4267  HE2 LYS A 263      73.720  61.027  63.067  1.00  7.20           H
ATOM   4268  NZ  LYS A 263      74.409  59.116  63.697  1.00  7.20           N
ATOM   4269  HZ1 LYS A 263      75.269  59.452  64.116  1.00  7.20           H
ATOM   4270  HZ2 LYS A 263      74.101  58.317  64.232  1.00  7.20           H
ATOM   4271  HZ3 LYS A 263      74.630  58.796  62.763  1.00  7.20           H
ATOM   4272  C   LYS A 263      71.571  63.655  63.929  1.00  7.20           C
ATOM   4273  O   LYS A 263      72.664  63.189  64.255  1.00  7.20           O
ATOM   4274  N   LEU A 264      70.858  64.478  64.702  1.00  6.48           N
ATOM   4275  H   LEU A 264      69.909  64.645  64.392  1.00  6.48           H
ATOM   4276  CA  LEU A 264      71.483  65.611  65.383  1.00  6.48           C
ATOM   4277  HA  LEU A 264      72.258  65.948  64.703  1.00  6.48           H
ATOM   4278  CB  LEU A 264      70.526  66.816  65.506  1.00  6.48           C
ATOM   4279  HB1 LEU A 264      69.813  66.586  66.286  1.00  6.48           H
ATOM   4280  HB2 LEU A 264      69.960  66.891  64.582  1.00  6.48           H
ATOM   4281  CG  LEU A 264      71.143  68.223  65.736  1.00  6.48           C
ATOM   4282  HG  LEU A 264      71.183  68.714  64.767  1.00  6.48           H
ATOM   4283  CD1 LEU A 264      70.225  69.038  66.642  1.00  6.48           C
ATOM   4284 1HD1 LEU A 264      70.620  70.047  66.761  1.00  6.48           H
ATOM   4285 2HD1 LEU A 264      69.247  69.102  66.177  1.00  6.48           H
ATOM   4286 3HD1 LEU A 264      70.141  68.576  67.622  1.00  6.48           H
ATOM   4287  CD2 LEU A 264      72.546  68.336  66.345  1.00  6.48           C
ATOM   4288 1HD2 LEU A 264      73.256  67.731  65.787  1.00  6.48           H
ATOM   4289 2HD2 LEU A 264      72.874  69.374  66.271  1.00  6.48           H
ATOM   4290 3HD2 LEU A 264      72.547  68.052  67.393  1.00  6.48           H
ATOM   4291  C   LEU A 264      72.243  65.291  66.661  1.00  6.48           C
ATOM   4292  O   LEU A 264      73.420  64.951  66.648  1.00  6.48           O
ATOM   4293  N   GLN A 265      71.587  65.550  67.776  1.00  4.97           N
ATOM   4294  H   GLN A 265      70.626  65.830  67.675  1.00  4.97           H
ATOM   4295  CA  GLN A 265      72.203  65.802  69.066  1.00  4.97           C
ATOM   4296  HA  GLN A 265      73.143  66.335  68.913  1.00  4.97           H
ATOM   4297  CB  GLN A 265      71.238  66.744  69.853  1.00  4.97           C
ATOM   4298  HB1 GLN A 265      71.334  67.741  69.426  1.00  4.97           H
ATOM   4299  HB2 GLN A 265      71.563  66.823  70.891  1.00  4.97           H
ATOM   4300  CG  GLN A 265      69.732  66.365  69.820  1.00  4.97           C
ATOM   4301  HG1 GLN A 265      69.580  65.420  70.334  1.00  4.97           H
ATOM   4302  HG2 GLN A 265      69.407  66.212  68.794  1.00  4.97           H
ATOM   4303  CD  GLN A 265      68.793  67.437  70.390  1.00  4.97           C
ATOM   4304  OE1 GLN A 265      68.546  68.464  69.774  1.00  4.97           O
ATOM   4305  NE2 GLN A 265      68.150  67.213  71.514  1.00  4.97           N
ATOM   4306 1HE2 GLN A 265      68.329  66.369  72.037  1.00  4.97           H
ATOM   4307 2HE2 GLN A 265      67.470  67.917  71.798  1.00  4.97           H
ATOM   4308  C   GLN A 265      72.569  64.513  69.836  1.00  4.97           C
ATOM   4309  O   GLN A 265      72.666  64.516  71.059  1.00  4.97           O
ATOM   4310  N   ASN A 266      72.781  63.415  69.110  1.00  5.02           N
ATOM   4311  H   ASN A 266      72.881  63.580  68.115  1.00  5.02           H
ATOM   4312  CA  ASN A 266      72.654  62.027  69.554  1.00  5.02           C
ATOM   4313  HA  ASN A 266      72.965  61.417  68.705  1.00  5.02           H
ATOM   4314  CB  ASN A 266      73.644  61.689  70.703  1.00  5.02           C
ATOM   4315  HB1 ASN A 266      73.622  60.618  70.896  1.00  5.02           H
ATOM   4316  HB2 ASN A 266      73.331  62.183  71.622  1.00  5.02           H
ATOM   4317  CG  ASN A 266      75.093  62.039  70.401  1.00  5.02           C
ATOM   4318  OD1 ASN A 266      75.774  61.340  69.672  1.00  5.02           O
ATOM   4319  ND2 ASN A 266      75.608  63.101  70.970  1.00  5.02           N
ATOM   4320 1HD2 ASN A 266      75.008  63.707  71.501  1.00  5.02           H
ATOM   4321 2HD2 ASN A 266      76.558  63.339  70.745  1.00  5.02           H
ATOM   4322  C   ASN A 266      71.205  61.591  69.848  1.00  5.02           C
ATOM   4323  O   ASN A 266      70.258  62.364  69.710  1.00  5.02           O
ATOM   4324  N   TYR A 267      71.049  60.309  70.210  1.00  5.01           N
ATOM   4325  H   TYR A 267      71.876  59.744  70.309  1.00  5.01           H
ATOM   4326  CA  TYR A 267      69.787  59.712  70.655  1.00  5.01           C
ATOM   4327  HA  TYR A 267      69.011  59.885  69.907  1.00  5.01           H
ATOM   4328  CB  TYR A 267      69.996  58.195  70.835  1.00  5.01           C
ATOM   4329  HB1 TYR A 267      70.871  58.033  71.466  1.00  5.01           H
ATOM   4330  HB2 TYR A 267      70.214  57.755  69.861  1.00  5.01           H
ATOM   4331  CG  TYR A 267      68.828  57.446  71.465  1.00  5.01           C
ATOM   4332  CD1 TYR A 267      67.893  56.778  70.648  1.00  5.01           C
ATOM   4333  HD1 TYR A 267      67.999  56.798  69.574  1.00  5.01           H
ATOM   4334  CE1 TYR A 267      66.812  56.084  71.228  1.00  5.01           C
ATOM   4335  HE1 TYR A 267      66.089  55.574  70.610  1.00  5.01           H
ATOM   4336  CZ  TYR A 267      66.642  56.084  72.628  1.00  5.01           C
ATOM   4337  OH  TYR A 267      65.593  55.426  73.183  1.00  5.01           O
ATOM   4338  HH  TYR A 267      65.466  55.712  74.099  1.00  5.01           H
ATOM   4339  CE2 TYR A 267      67.565  56.771  73.447  1.00  5.01           C
ATOM   4340  HE2 TYR A 267      67.419  56.790  74.517  1.00  5.01           H
ATOM   4341  CD2 TYR A 267      68.668  57.425  72.868  1.00  5.01           C
ATOM   4342  HD2 TYR A 267      69.370  57.945  73.505  1.00  5.01           H
ATOM   4343  C   TYR A 267      69.319  60.319  71.989  1.00  5.01           C
ATOM   4344  O   TYR A 267      70.136  60.477  72.901  1.00  5.01           O
ATOM   4345  N   TYR A 268      68.012  60.544  72.141  1.00  4.73           N
ATOM   4346  H   TYR A 268      67.397  60.422  71.343  1.00  4.73           H
ATOM   4347  CA  TYR A 268      67.380  60.946  73.404  1.00  4.73           C
ATOM   4348  HA  TYR A 268      68.101  60.931  74.223  1.00  4.73           H
ATOM   4349  CB  TYR A 268      66.840  62.375  73.259  1.00  4.73           C
ATOM   4350  HB1 TYR A 268      66.020  62.506  73.966  1.00  4.73           H
ATOM   4351  HB2 TYR A 268      66.419  62.513  72.262  1.00  4.73           H
ATOM   4352  CG  TYR A 268      67.864  63.458  73.527  1.00  4.73           C
ATOM   4353  CD1 TYR A 268      68.895  63.721  72.608  1.00  4.73           C
ATOM   4354  HD1 TYR A 268      68.971  63.134  71.704  1.00  4.73           H
ATOM   4355  CE1 TYR A 268      69.843  64.722  72.892  1.00  4.73           C
ATOM   4356  HE1 TYR A 268      70.663  64.907  72.224  1.00  4.73           H
ATOM   4357  CZ  TYR A 268      69.743  65.488  74.066  1.00  4.73           C
ATOM   4358  OH  TYR A 268      70.619  66.500  74.291  1.00  4.73           O
ATOM   4359  HH  TYR A 268      70.405  66.974  75.098  1.00  4.73           H
ATOM   4360  CE2 TYR A 268      68.709  65.222  74.982  1.00  4.73           C
ATOM   4361  HE2 TYR A 268      68.624  65.798  75.886  1.00  4.73           H
ATOM   4362  CD2 TYR A 268      67.785  64.197  74.718  1.00  4.73           C
ATOM   4363  HD2 TYR A 268      67.001  63.975  75.425  1.00  4.73           H
ATOM   4364  C   TYR A 268      66.231  60.004  73.785  1.00  4.73           C
ATOM   4365  O   TYR A 268      65.472  59.601  72.890  1.00  4.73           O
ATOM   4366  N   THR A 269      65.998  59.794  75.097  1.00  4.77           N
ATOM   4367  H   THR A 269      66.626  60.157  75.814  1.00  4.77           H
ATOM   4368  CA  THR A 269      64.618  59.517  75.504  1.00  4.77           C
ATOM   4369  HA  THR A 269      63.974  59.454  74.629  1.00  4.77           H
ATOM   4370  CB  THR A 269      64.480  58.135  76.194  1.00  4.77           C
ATOM   4371  HB  THR A 269      65.238  57.969  76.947  1.00  4.77           H
ATOM   4372  CG2 THR A 269      63.102  57.885  76.792  1.00  4.77           C
ATOM   4373 1HG2 THR A 269      63.003  56.839  77.083  1.00  4.77           H
ATOM   4374 2HG2 THR A 269      62.969  58.501  77.678  1.00  4.77           H
ATOM   4375 3HG2 THR A 269      62.344  58.133  76.051  1.00  4.77           H
ATOM   4376  OG1 THR A 269      64.643  57.101  75.259  1.00  4.77           O
ATOM   4377  HG1 THR A 269      63.856  57.139  74.694  1.00  4.77           H
ATOM   4378  C   THR A 269      64.092  60.731  76.280  1.00  4.77           C
ATOM   4379  O   THR A 269      64.828  61.555  76.829  1.00  4.77           O
ATOM   4380  N   ILE A 270      62.781  60.936  76.205  1.00  4.75           N
ATOM   4381  H   ILE A 270      62.218  60.280  75.670  1.00  4.75           H
ATOM   4382  CA  ILE A 270      62.092  62.152  76.624  1.00  4.75           C
ATOM   4383  HA  ILE A 270      62.695  62.711  77.340  1.00  4.75           H
ATOM   4384  CB  ILE A 270      61.796  63.039  75.392  1.00  4.75           C
ATOM   4385  HB  ILE A 270      61.174  62.469  74.702  1.00  4.75           H
ATOM   4386  CG2 ILE A 270      60.990  64.269  75.809  1.00  4.75           C
ATOM   4387 1HG2 ILE A 270      60.859  64.932  74.954  1.00  4.75           H
ATOM   4388 2HG2 ILE A 270      60.003  63.969  76.163  1.00  4.75           H
ATOM   4389 3HG2 ILE A 270      61.516  64.793  76.608  1.00  4.75           H
ATOM   4390  CG1 ILE A 270      63.034  63.501  74.592  1.00  4.75           C
ATOM   4391 1HG1 ILE A 270      62.676  64.002  73.694  1.00  4.75           H
ATOM   4392 2HG1 ILE A 270      63.599  62.628  74.266  1.00  4.75           H
ATOM   4393  CD1 ILE A 270      63.985  64.467  75.314  1.00  4.75           C
ATOM   4394  HD1 ILE A 270      63.481  65.407  75.542  1.00  4.75           H
ATOM   4395  HD2 ILE A 270      64.349  64.020  76.234  1.00  4.75           H
ATOM   4396  HD3 ILE A 270      64.835  64.685  74.670  1.00  4.75           H
ATOM   4397  C   ILE A 270      60.788  61.737  77.299  1.00  4.75           C
ATOM   4398  O   ILE A 270      59.931  61.102  76.671  1.00  4.75           O
ATOM   4399  N   GLU A 271      60.609  62.097  78.571  1.00  4.87           N
ATOM   4400  H   GLU A 271      61.311  62.646  79.057  1.00  4.87           H
ATOM   4401  CA  GLU A 271      59.392  61.743  79.296  1.00  4.87           C
ATOM   4402  HA  GLU A 271      59.181  60.724  78.991  1.00  4.87           H
ATOM   4403  CB  GLU A 271      59.534  61.700  80.821  1.00  4.87           C
ATOM   4404  HB1 GLU A 271      59.746  62.712  81.163  1.00  4.87           H
ATOM   4405  HB2 GLU A 271      60.367  61.053  81.084  1.00  4.87           H
ATOM   4406  CG  GLU A 271      58.275  61.190  81.565  1.00  4.87           C
ATOM   4407  HG1 GLU A 271      57.436  61.827  81.298  1.00  4.87           H
ATOM   4408  HG2 GLU A 271      58.448  61.323  82.635  1.00  4.87           H
ATOM   4409  CD  GLU A 271      57.849  59.727  81.319  1.00  4.87           C
ATOM   4410  OE1 GLU A 271      58.247  59.129  80.295  1.00  4.87           O
ATOM   4411  OE2 GLU A 271      57.052  59.216  82.137  1.00  4.87           O
ATOM   4412  C   GLU A 271      58.195  62.580  78.855  1.00  4.87           C
ATOM   4413  O   GLU A 271      58.236  63.815  78.809  1.00  4.87           O
ATOM   4414  N   ASN A 272      57.102  61.910  78.474  1.00  5.27           N
ATOM   4415  H   ASN A 272      57.086  60.893  78.508  1.00  5.27           H
ATOM   4416  CA  ASN A 272      55.913  62.629  78.042  1.00  5.27           C
ATOM   4417  HA  ASN A 272      56.227  63.553  77.556  1.00  5.27           H
ATOM   4418  CB  ASN A 272      55.050  61.859  77.024  1.00  5.27           C
ATOM   4419  HB1 ASN A 272      54.279  62.523  76.639  1.00  5.27           H
ATOM   4420  HB2 ASN A 272      54.543  61.045  77.534  1.00  5.27           H
ATOM   4421  CG  ASN A 272      55.762  61.286  75.817  1.00  5.27           C
ATOM   4422  OD1 ASN A 272      55.186  60.516  75.075  1.00  5.27           O
ATOM   4423  ND2 ASN A 272      56.998  61.629  75.575  1.00  5.27           N
ATOM   4424 1HD2 ASN A 272      57.543  62.079  76.290  1.00  5.27           H
ATOM   4425 2HD2 ASN A 272      57.441  61.110  74.838  1.00  5.27           H
ATOM   4426  C   ASN A 272      55.011  63.006  79.219  1.00  5.27           C
ATOM   4427  O   ASN A 272      54.848  62.263  80.184  1.00  5.27           O
ATOM   4428  N   GLY A 273      54.290  64.110  79.043  1.00  5.38           N
ATOM   4429  H   GLY A 273      54.463  64.650  78.211  1.00  5.38           H
ATOM   4430  CA  GLY A 273      53.517  64.742  80.106  1.00  5.38           C
ATOM   4431  HA1 GLY A 273      53.127  65.690  79.738  1.00  5.38           H
ATOM   4432  HA2 GLY A 273      54.203  64.972  80.925  1.00  5.38           H
ATOM   4433  C   GLY A 273      52.336  63.979  80.736  1.00  5.38           C
ATOM   4434  O   GLY A 273      51.631  64.542  81.580  1.00  5.38           O
ATOM   4435  N   ARG A 274      52.060  62.728  80.332  1.00  5.60           N
ATOM   4436  H   ARG A 274      52.724  62.268  79.725  1.00  5.60           H
ATOM   4437  CA  ARG A 274      50.895  62.004  80.858  1.00  5.60           C
ATOM   4438  HA  ARG A 274      50.097  62.750  80.916  1.00  5.60           H
ATOM   4439  CB  ARG A 274      50.345  60.861  79.987  1.00  5.60           C
ATOM   4440  HB1 ARG A 274      50.709  59.920  80.385  1.00  5.60           H
ATOM   4441  HB2 ARG A 274      50.658  60.975  78.947  1.00  5.60           H
ATOM   4442  CG  ARG A 274      48.806  60.795  80.057  1.00  5.60           C
ATOM   4443  HG1 ARG A 274      48.462  60.965  81.077  1.00  5.60           H
ATOM   4444  HG2 ARG A 274      48.467  59.808  79.740  1.00  5.60           H
ATOM   4445  CD  ARG A 274      48.219  61.841  79.115  1.00  5.60           C
ATOM   4446  HD1 ARG A 274      48.056  61.366  78.145  1.00  5.60           H
ATOM   4447  HD2 ARG A 274      48.946  62.645  78.989  1.00  5.60           H
ATOM   4448  NE  ARG A 274      46.967  62.454  79.581  1.00  5.60           N
ATOM   4449  HE  ARG A 274      46.688  62.326  80.547  1.00  5.60           H
ATOM   4450  CZ  ARG A 274      46.355  63.402  78.895  1.00  5.60           C
ATOM   4451  NH1 ARG A 274      46.785  63.812  77.743  1.00  5.60           N
ATOM   4452 1HH1 ARG A 274      47.642  63.428  77.360  1.00  5.60           H
ATOM   4453 2HH1 ARG A 274      46.562  64.766  77.487  1.00  5.60           H
ATOM   4454  NH2 ARG A 274      45.326  64.034  79.359  1.00  5.60           N
ATOM   4455 1HH2 ARG A 274      45.069  63.931  80.336  1.00  5.60           H
ATOM   4456 2HH2 ARG A 274      44.978  64.820  78.843  1.00  5.60           H
ATOM   4457  C   ARG A 274      51.035  61.541  82.313  1.00  5.60           C
ATOM   4458  O   ARG A 274      50.026  61.549  83.011  1.00  5.60           O
ATOM   4459  N   PHE A 275      52.224  61.163  82.791  1.00  5.65           N
ATOM   4460  H   PHE A 275      53.037  61.210  82.192  1.00  5.65           H
ATOM   4461  CA  PHE A 275      52.384  60.719  84.191  1.00  5.65           C
ATOM   4462  HA  PHE A 275      51.542  60.068  84.441  1.00  5.65           H
ATOM   4463  CB  PHE A 275      53.658  59.868  84.363  1.00  5.65           C
ATOM   4464  HB1 PHE A 275      54.137  60.123  85.310  1.00  5.65           H
ATOM   4465  HB2 PHE A 275      54.374  60.082  83.567  1.00  5.65           H
ATOM   4466  CG  PHE A 275      53.338  58.382  84.374  1.00  5.65           C
ATOM   4467  CD1 PHE A 275      53.505  57.633  85.556  1.00  5.65           C
ATOM   4468  HD1 PHE A 275      53.915  58.100  86.440  1.00  5.65           H
ATOM   4469  CE1 PHE A 275      53.117  56.282  85.600  1.00  5.65           C
ATOM   4470  HE1 PHE A 275      53.246  55.717  86.512  1.00  5.65           H
ATOM   4471  CZ  PHE A 275      52.548  55.675  84.468  1.00  5.65           C
ATOM   4472  HZ  PHE A 275      52.237  54.641  84.507  1.00  5.65           H
ATOM   4473  CE2 PHE A 275      52.379  56.417  83.285  1.00  5.65           C
ATOM   4474  HE2 PHE A 275      51.937  55.953  82.413  1.00  5.65           H
ATOM   4475  CD2 PHE A 275      52.781  57.765  83.237  1.00  5.65           C
ATOM   4476  HD2 PHE A 275      52.645  58.334  82.330  1.00  5.65           H
ATOM   4477  C   PHE A 275      52.263  61.882  85.166  1.00  5.65           C
ATOM   4478  O   PHE A 275      51.188  62.092  85.726  1.00  5.65           O
ATOM   4479  N   ASP A 276      53.263  62.759  85.218  1.00  5.62           N
ATOM   4480  H   ASP A 276      54.103  62.585  84.685  1.00  5.62           H
ATOM   4481  CA  ASP A 276      53.042  64.125  85.676  1.00  5.62           C
ATOM   4482  HA  ASP A 276      51.968  64.271  85.772  1.00  5.62           H
ATOM   4483  CB  ASP A 276      53.575  64.387  87.089  1.00  5.62           C
ATOM   4484  HB1 ASP A 276      54.663  64.406  87.085  1.00  5.62           H
ATOM   4485  HB2 ASP A 276      53.234  63.598  87.757  1.00  5.62           H
ATOM   4486  CG  ASP A 276      52.993  65.721  87.561  1.00  5.62           C
ATOM   4487  OD1 ASP A 276      53.659  66.740  87.296  1.00  5.62           O
ATOM   4488  OD2 ASP A 276      51.778  65.754  87.857  1.00  5.62           O
ATOM   4489  C   ASP A 276      53.461  65.133  84.629  1.00  5.62           C
ATOM   4490  O   ASP A 276      54.269  64.871  83.754  1.00  5.62           O
ATOM   4491  N   LYS A 277      52.792  66.269  84.651  1.00  5.59           N
ATOM   4492  H   LYS A 277      52.304  66.495  85.513  1.00  5.59           H
ATOM   4493  CA  LYS A 277      52.831  67.269  83.604  1.00  5.59           C
ATOM   4494  HA  LYS A 277      52.913  66.778  82.634  1.00  5.59           H
ATOM   4495  CB  LYS A 277      51.496  68.008  83.670  1.00  5.59           C
ATOM   4496  HB1 LYS A 277      51.488  68.586  82.769  1.00  5.59           H
ATOM   4497  HB2 LYS A 277      51.448  68.663  84.541  1.00  5.59           H
ATOM   4498  CG  LYS A 277      50.244  67.113  83.589  1.00  5.59           C
ATOM   4499  HG1 LYS A 277      50.442  66.332  82.861  1.00  5.59           H
ATOM   4500  HG2 LYS A 277      49.439  67.715  83.175  1.00  5.59           H
ATOM   4501  CD  LYS A 277      49.728  66.497  84.910  1.00  5.59           C
ATOM   4502  HD1 LYS A 277      49.122  67.244  85.421  1.00  5.59           H
ATOM   4503  HD2 LYS A 277      50.530  66.232  85.591  1.00  5.59           H
ATOM   4504  CE  LYS A 277      48.870  65.252  84.656  1.00  5.59           C
ATOM   4505  HE1 LYS A 277      48.051  65.537  83.992  1.00  5.59           H
ATOM   4506  HE2 LYS A 277      48.428  64.919  85.598  1.00  5.59           H
ATOM   4507  NZ  LYS A 277      49.619  64.125  84.039  1.00  5.59           N
ATOM   4508  HZ1 LYS A 277      48.951  63.490  83.595  1.00  5.59           H
ATOM   4509  HZ2 LYS A 277      50.227  64.429  83.285  1.00  5.59           H
ATOM   4510  HZ3 LYS A 277      50.153  63.584  84.715  1.00  5.59           H
ATOM   4511  C   LYS A 277      54.085  68.126  83.764  1.00  5.59           C
ATOM   4512  O   LYS A 277      54.701  68.493  82.764  1.00  5.59           O
ATOM   4513  N   GLU A 278      54.576  68.245  85.001  1.00  5.50           N
ATOM   4514  H   GLU A 278      54.050  67.836  85.772  1.00  5.50           H
ATOM   4515  CA  GLU A 278      55.945  68.651  85.299  1.00  5.50           C
ATOM   4516  HA  GLU A 278      56.133  69.546  84.720  1.00  5.50           H
ATOM   4517  CB  GLU A 278      56.095  69.120  86.757  1.00  5.50           C
ATOM   4518  HB1 GLU A 278      57.143  69.352  86.942  1.00  5.50           H
ATOM   4519  HB2 GLU A 278      55.764  68.334  87.427  1.00  5.50           H
ATOM   4520  CG  GLU A 278      55.272  70.393  87.032  1.00  5.50           C
ATOM   4521  HG1 GLU A 278      54.215  70.131  87.072  1.00  5.50           H
ATOM   4522  HG2 GLU A 278      55.398  71.079  86.189  1.00  5.50           H
ATOM   4523  CD  GLU A 278      55.684  71.131  88.319  1.00  5.50           C
ATOM   4524  OE1 GLU A 278      56.417  72.143  88.176  1.00  5.50           O
ATOM   4525  OE2 GLU A 278      55.215  70.769  89.422  1.00  5.50           O
ATOM   4526  C   GLU A 278      57.032  67.683  84.789  1.00  5.50           C
ATOM   4527  O   GLU A 278      58.196  68.060  84.763  1.00  5.50           O
ATOM   4528  N   SER A 279      56.726  66.477  84.292  1.00  5.39           N
ATOM   4529  H   SER A 279      55.761  66.167  84.276  1.00  5.39           H
ATOM   4530  CA  SER A 279      57.721  65.649  83.580  1.00  5.39           C
ATOM   4531  HA  SER A 279      58.693  65.754  84.058  1.00  5.39           H
ATOM   4532  CB  SER A 279      57.340  64.155  83.609  1.00  5.39           C
ATOM   4533  HB1 SER A 279      56.887  63.906  84.570  1.00  5.39           H
ATOM   4534  HB2 SER A 279      58.256  63.575  83.500  1.00  5.39           H
ATOM   4535  OG  SER A 279      56.468  63.787  82.546  1.00  5.39           O
ATOM   4536  HG  SER A 279      56.415  62.825  82.522  1.00  5.39           H
ATOM   4537  C   SER A 279      57.856  66.044  82.096  1.00  5.39           C
ATOM   4538  O   SER A 279      58.727  65.516  81.414  1.00  5.39           O
ATOM   4539  N   PHE A 280      56.987  66.912  81.555  1.00  5.38           N
ATOM   4540  H   PHE A 280      56.292  67.331  82.161  1.00  5.38           H
ATOM   4541  CA  PHE A 280      56.823  67.113  80.111  1.00  5.38           C
ATOM   4542  HA  PHE A 280      56.510  66.158  79.687  1.00  5.38           H
ATOM   4543  CB  PHE A 280      55.686  68.119  79.884  1.00  5.38           C
ATOM   4544  HB1 PHE A 280      55.872  68.986  80.511  1.00  5.38           H
ATOM   4545  HB2 PHE A 280      54.751  67.672  80.222  1.00  5.38           H
ATOM   4546  CG  PHE A 280      55.509  68.606  78.457  1.00  5.38           C
ATOM   4547  CD1 PHE A 280      56.194  69.753  78.015  1.00  5.38           C
ATOM   4548  HD1 PHE A 280      56.868  70.276  78.679  1.00  5.38           H
ATOM   4549  CE1 PHE A 280      56.010  70.225  76.706  1.00  5.38           C
ATOM   4550  HE1 PHE A 280      56.532  71.110  76.383  1.00  5.38           H
ATOM   4551  CZ  PHE A 280      55.154  69.544  75.823  1.00  5.38           C
ATOM   4552  HZ  PHE A 280      55.023  69.907  74.812  1.00  5.38           H
ATOM   4553  CE2 PHE A 280      54.465  68.401  76.263  1.00  5.38           C
ATOM   4554  HE2 PHE A 280      53.781  67.900  75.594  1.00  5.38           H
ATOM   4555  CD2 PHE A 280      54.641  67.934  77.579  1.00  5.38           C
ATOM   4556  HD2 PHE A 280      54.083  67.081  77.927  1.00  5.38           H
ATOM   4557  C   PHE A 280      58.096  67.546  79.363  1.00  5.38           C
ATOM   4558  O   PHE A 280      58.679  68.599  79.621  1.00  5.38           O
ATOM   4559  N   MET A 281      58.469  66.738  78.371  1.00  5.13           N
ATOM   4560  H   MET A 281      58.051  65.816  78.342  1.00  5.13           H
ATOM   4561  CA  MET A 281      59.679  66.929  77.583  1.00  5.13           C
ATOM   4562  HA  MET A 281      59.709  66.071  76.927  1.00  5.13           H
ATOM   4563  CB  MET A 281      59.544  68.179  76.689  1.00  5.13           C
ATOM   4564  HB1 MET A 281      59.905  69.061  77.220  1.00  5.13           H
ATOM   4565  HB2 MET A 281      58.490  68.326  76.454  1.00  5.13           H
ATOM   4566  CG  MET A 281      60.308  68.019  75.368  1.00  5.13           C
ATOM   4567  HG1 MET A 281      59.946  67.122  74.867  1.00  5.13           H
ATOM   4568  HG2 MET A 281      61.366  67.875  75.590  1.00  5.13           H
ATOM   4569  SD  MET A 281      60.173  69.403  74.201  1.00  5.13           S
ATOM   4570  CE  MET A 281      58.381  69.467  73.920  1.00  5.13           C
ATOM   4571  HE1 MET A 281      57.873  69.759  74.836  1.00  5.13           H
ATOM   4572  HE2 MET A 281      58.164  70.205  73.148  1.00  5.13           H
ATOM   4573  HE3 MET A 281      58.015  68.495  73.598  1.00  5.13           H
ATOM   4574  C   MET A 281      60.972  66.888  78.424  1.00  5.13           C
ATOM   4575  O   MET A 281      62.027  67.309  77.954  1.00  5.13           O
ATOM   4576  N   ASN A 282      60.922  66.344  79.646  1.00  4.82           N
ATOM   4577  H   ASN A 282      60.037  65.999  80.008  1.00  4.82           H
ATOM   4578  CA  ASN A 282      62.090  66.193  80.499  1.00  4.82           C
ATOM   4579  HA  ASN A 282      62.742  67.029  80.244  1.00  4.82           H
ATOM   4580  CB  ASN A 282      61.759  66.439  81.984  1.00  4.82           C
ATOM   4581  HB1 ASN A 282      62.654  66.252  82.571  1.00  4.82           H
ATOM   4582  HB2 ASN A 282      60.979  65.768  82.326  1.00  4.82           H
ATOM   4583  CG  ASN A 282      61.381  67.899  82.225  1.00  4.82           C
ATOM   4584  OD1 ASN A 282      62.056  68.812  81.781  1.00  4.82           O
ATOM   4585  ND2 ASN A 282      60.352  68.221  82.966  1.00  4.82           N
ATOM   4586 1HD2 ASN A 282      59.776  67.551  83.450  1.00  4.82           H
ATOM   4587 2HD2 ASN A 282      60.210  69.204  83.109  1.00  4.82           H
ATOM   4588  C   ASN A 282      62.921  64.968  80.160  1.00  4.82           C
ATOM   4589  O   ASN A 282      62.441  63.843  80.076  1.00  4.82           O
ATOM   4590  N   ILE A 283      64.183  65.239  79.847  1.00  4.66           N
ATOM   4591  H   ILE A 283      64.492  66.200  79.950  1.00  4.66           H
ATOM   4592  CA  ILE A 283      65.112  64.270  79.292  1.00  4.66           C
ATOM   4593  HA  ILE A 283      64.649  63.845  78.403  1.00  4.66           H
ATOM   4594  CB  ILE A 283      66.434  64.917  78.874  1.00  4.66           C
ATOM   4595  HB  ILE A 283      66.892  65.356  79.763  1.00  4.66           H
ATOM   4596  CG2 ILE A 283      67.373  63.834  78.294  1.00  4.66           C
ATOM   4597 1HG2 ILE A 283      68.284  64.282  77.900  1.00  4.66           H
ATOM   4598 2HG2 ILE A 283      67.651  63.115  79.062  1.00  4.66           H
ATOM   4599 3HG2 ILE A 283      66.867  63.283  77.501  1.00  4.66           H
ATOM   4600  CG1 ILE A 283      66.195  66.023  77.821  1.00  4.66           C
ATOM   4601 1HG1 ILE A 283      65.234  66.520  77.954  1.00  4.66           H
ATOM   4602 2HG1 ILE A 283      66.210  65.597  76.821  1.00  4.66           H
ATOM   4603  CD1 ILE A 283      67.276  67.085  77.938  1.00  4.66           C
ATOM   4604  HD1 ILE A 283      67.302  67.695  77.037  1.00  4.66           H
ATOM   4605  HD2 ILE A 283      67.068  67.714  78.804  1.00  4.66           H
ATOM   4606  HD3 ILE A 283      68.238  66.603  78.080  1.00  4.66           H
ATOM   4607  C   ILE A 283      65.321  63.148  80.304  1.00  4.66           C
ATOM   4608  O   ILE A 283      65.782  63.351  81.431  1.00  4.66           O
ATOM   4609  N   VAL A 284      65.067  61.950  79.801  1.00  4.75           N
ATOM   4610  H   VAL A 284      64.787  61.904  78.827  1.00  4.75           H
ATOM   4611  CA  VAL A 284      65.431  60.688  80.414  1.00  4.75           C
ATOM   4612  HA  VAL A 284      66.027  60.883  81.305  1.00  4.75           H
ATOM   4613  CB  VAL A 284      64.238  59.791  80.818  1.00  4.75           C
ATOM   4614  HB  VAL A 284      64.444  58.767  80.504  1.00  4.75           H
ATOM   4615  CG1 VAL A 284      64.116  59.761  82.346  1.00  4.75           C
ATOM   4616 1HG1 VAL A 284      64.952  59.210  82.772  1.00  4.75           H
ATOM   4617 2HG1 VAL A 284      64.123  60.774  82.745  1.00  4.75           H
ATOM   4618 3HG1 VAL A 284      63.189  59.267  82.641  1.00  4.75           H
ATOM   4619  CG2 VAL A 284      62.900  60.195  80.193  1.00  4.75           C
ATOM   4620 1HG2 VAL A 284      62.603  61.173  80.564  1.00  4.75           H
ATOM   4621 2HG2 VAL A 284      62.998  60.244  79.111  1.00  4.75           H
ATOM   4622 3HG2 VAL A 284      62.138  59.460  80.451  1.00  4.75           H
ATOM   4623  C   VAL A 284      66.317  59.968  79.398  1.00  4.75           C
ATOM   4624  O   VAL A 284      65.913  59.590  78.306  1.00  4.75           O
ATOM   4625  N   GLU A 285      67.580  59.833  79.765  1.00  4.70           N
ATOM   4626  H   GLU A 285      67.836  60.280  80.630  1.00  4.70           H
ATOM   4627  CA  GLU A 285      68.655  59.321  78.906  1.00  4.70           C
ATOM   4628  HA  GLU A 285      69.536  59.322  79.541  1.00  4.70           H
ATOM   4629  CB  GLU A 285      68.472  57.837  78.486  1.00  4.70           C
ATOM   4630  HB1 GLU A 285      69.324  57.563  77.863  1.00  4.70           H
ATOM   4631  HB2 GLU A 285      67.593  57.745  77.849  1.00  4.70           H
ATOM   4632  CG  GLU A 285      68.359  56.806  79.629  1.00  4.70           C
ATOM   4633  HG1 GLU A 285      67.428  56.250  79.506  1.00  4.70           H
ATOM   4634  HG2 GLU A 285      68.295  57.331  80.586  1.00  4.70           H
ATOM   4635  CD  GLU A 285      69.528  55.800  79.676  1.00  4.70           C
ATOM   4636  OE1 GLU A 285      70.191  55.685  80.732  1.00  4.70           O
ATOM   4637  OE2 GLU A 285      69.874  55.130  78.683  1.00  4.70           O
ATOM   4638  C   GLU A 285      69.066  60.160  77.677  1.00  4.70           C
ATOM   4639  O   GLU A 285      68.260  60.700  76.919  1.00  4.70           O
ATOM   4640  N   PHE A 286      70.380  60.132  77.427  1.00  4.58           N
ATOM   4641  H   PHE A 286      70.989  59.691  78.111  1.00  4.58           H
ATOM   4642  CA  PHE A 286      71.074  60.682  76.262  1.00  4.58           C
ATOM   4643  HA  PHE A 286      70.381  60.796  75.427  1.00  4.58           H
ATOM   4644  CB  PHE A 286      71.611  62.073  76.649  1.00  4.58           C
ATOM   4645  HB1 PHE A 286      71.817  62.082  77.718  1.00  4.58           H
ATOM   4646  HB2 PHE A 286      70.820  62.806  76.481  1.00  4.58           H
ATOM   4647  CG  PHE A 286      72.882  62.548  75.968  1.00  4.58           C
ATOM   4648  CD1 PHE A 286      72.825  63.246  74.748  1.00  4.58           C
ATOM   4649  HD1 PHE A 286      71.876  63.391  74.251  1.00  4.58           H
ATOM   4650  CE1 PHE A 286      73.999  63.792  74.196  1.00  4.58           C
ATOM   4651  HE1 PHE A 286      73.943  64.366  73.283  1.00  4.58           H
ATOM   4652  CZ  PHE A 286      75.233  63.626  74.852  1.00  4.58           C
ATOM   4653  HZ  PHE A 286      76.134  64.068  74.447  1.00  4.58           H
ATOM   4654  CE2 PHE A 286      75.295  62.910  76.060  1.00  4.58           C
ATOM   4655  HE2 PHE A 286      76.241  62.795  76.576  1.00  4.58           H
ATOM   4656  CD2 PHE A 286      74.121  62.373  76.616  1.00  4.58           C
ATOM   4657  HD2 PHE A 286      74.169  61.849  77.561  1.00  4.58           H
ATOM   4658  C   PHE A 286      72.178  59.701  75.867  1.00  4.58           C
ATOM   4659  O   PHE A 286      72.956  59.275  76.715  1.00  4.58           O
ATOM   4660  N   ASN A 287      72.225  59.281  74.597  1.00  5.04           N
ATOM   4661  H   ASN A 287      71.557  59.684  73.948  1.00  5.04           H
ATOM   4662  CA  ASN A 287      73.241  58.354  74.065  1.00  5.04           C
ATOM   4663  HA  ASN A 287      72.960  58.109  73.040  1.00  5.04           H
ATOM   4664  CB  ASN A 287      74.554  59.178  74.038  1.00  5.04           C
ATOM   4665  HB1 ASN A 287      74.998  59.183  75.035  1.00  5.04           H
ATOM   4666  HB2 ASN A 287      74.329  60.214  73.780  1.00  5.04           H
ATOM   4667  CG  ASN A 287      75.594  58.715  73.046  1.00  5.04           C
ATOM   4668  OD1 ASN A 287      75.380  57.841  72.226  1.00  5.04           O
ATOM   4669  ND2 ASN A 287      76.780  59.275  73.110  1.00  5.04           N
ATOM   4670 1HD2 ASN A 287      76.922  60.027  73.769  1.00  5.04           H
ATOM   4671 2HD2 ASN A 287      77.402  59.151  72.329  1.00  5.04           H
ATOM   4672  C   ASN A 287      73.314  57.025  74.841  1.00  5.04           C
ATOM   4673  O   ASN A 287      74.383  56.429  74.995  1.00  5.04           O
ATOM   4674  N   GLY A 288      72.162  56.585  75.361  1.00  5.22           N
ATOM   4675  H   GLY A 288      71.341  57.144  75.194  1.00  5.22           H
ATOM   4676  CA  GLY A 288      72.005  55.407  76.215  1.00  5.22           C
ATOM   4677  HA1 GLY A 288      72.379  54.530  75.688  1.00  5.22           H
ATOM   4678  HA2 GLY A 288      70.944  55.261  76.417  1.00  5.22           H
ATOM   4679  C   GLY A 288      72.729  55.504  77.553  1.00  5.22           C
ATOM   4680  O   GLY A 288      73.176  54.466  78.043  1.00  5.22           O
ATOM   4681  N   LYS A 289      72.873  56.700  78.152  1.00  5.17           N
ATOM   4682  H   LYS A 289      72.684  57.548  77.623  1.00  5.17           H
ATOM   4683  CA  LYS A 289      73.017  56.828  79.608  1.00  5.17           C
ATOM   4684  HA  LYS A 289      72.468  55.981  79.989  1.00  5.17           H
ATOM   4685  CB  LYS A 289      74.462  56.640  80.086  1.00  5.17           C
ATOM   4686  HB1 LYS A 289      74.886  57.615  80.336  1.00  5.17           H
ATOM   4687  HB2 LYS A 289      75.072  56.210  79.289  1.00  5.17           H
ATOM   4688  CG  LYS A 289      74.536  55.709  81.318  1.00  5.17           C
ATOM   4689  HG1 LYS A 289      73.887  56.081  82.112  1.00  5.17           H
ATOM   4690  HG2 LYS A 289      75.558  55.783  81.692  1.00  5.17           H
ATOM   4691  CD  LYS A 289      74.251  54.204  81.077  1.00  5.17           C
ATOM   4692  HD1 LYS A 289      74.928  53.669  81.744  1.00  5.17           H
ATOM   4693  HD2 LYS A 289      74.555  53.917  80.070  1.00  5.17           H
ATOM   4694  CE  LYS A 289      72.841  53.647  81.406  1.00  5.17           C
ATOM   4695  HE1 LYS A 289      72.395  54.213  82.227  1.00  5.17           H
ATOM   4696  HE2 LYS A 289      72.990  52.625  81.765  1.00  5.17           H
ATOM   4697  NZ  LYS A 289      71.898  53.582  80.256  1.00  5.17           N
ATOM   4698  HZ1 LYS A 289      71.314  54.420  80.190  1.00  5.17           H
ATOM   4699  HZ2 LYS A 289      72.380  53.535  79.362  1.00  5.17           H
ATOM   4700  HZ3 LYS A 289      71.238  52.826  80.334  1.00  5.17           H
ATOM   4701  C   LYS A 289      72.265  58.003  80.264  1.00  5.17           C
ATOM   4702  O   LYS A 289      72.047  59.053  79.674  1.00  5.17           O
ATOM   4703  N   ASN A 290      71.813  57.787  81.506  1.00  5.10           N
ATOM   4704  H   ASN A 290      71.795  56.814  81.772  1.00  5.10           H
ATOM   4705  CA  ASN A 290      70.948  58.665  82.310  1.00  5.10           C
ATOM   4706  HA  ASN A 290      70.281  59.198  81.632  1.00  5.10           H
ATOM   4707  CB  ASN A 290      70.081  57.739  83.211  1.00  5.10           C
ATOM   4708  HB1 ASN A 290      70.718  57.264  83.953  1.00  5.10           H
ATOM   4709  HB2 ASN A 290      69.647  56.946  82.615  1.00  5.10           H
ATOM   4710  CG  ASN A 290      68.903  58.385  83.930  1.00  5.10           C
ATOM   4711  OD1 ASN A 290      68.988  58.690  85.109  1.00  5.10           O
ATOM   4712  ND2 ASN A 290      67.772  58.549  83.286  1.00  5.10           N
ATOM   4713 1HD2 ASN A 290      67.651  58.151  82.371  1.00  5.10           H
ATOM   4714 2HD2 ASN A 290      66.980  58.837  83.847  1.00  5.10           H
ATOM   4715  C   ASN A 290      71.711  59.739  83.117  1.00  5.10           C
ATOM   4716  O   ASN A 290      71.302  60.161  84.205  1.00  5.10           O
ATOM   4717  N   LYS A 291      72.906  60.062  82.646  1.00  4.94           N
ATOM   4718  H   LYS A 291      73.100  59.761  81.694  1.00  4.94           H
ATOM   4719  CA  LYS A 291      73.991  60.853  83.240  1.00  4.94           C
ATOM   4720  HA  LYS A 291      73.636  61.794  83.653  1.00  4.94           H
ATOM   4721  CB  LYS A 291      74.749  60.012  84.302  1.00  4.94           C
ATOM   4722  HB1 LYS A 291      75.690  60.510  84.529  1.00  4.94           H
ATOM   4723  HB2 LYS A 291      75.020  59.045  83.873  1.00  4.94           H
ATOM   4724  CG  LYS A 291      74.015  59.803  85.642  1.00  4.94           C
ATOM   4725  HG1 LYS A 291      73.244  60.564  85.761  1.00  4.94           H
ATOM   4726  HG2 LYS A 291      74.732  59.952  86.452  1.00  4.94           H
ATOM   4727  CD  LYS A 291      73.424  58.386  85.798  1.00  4.94           C
ATOM   4728  HD1 LYS A 291      74.251  57.690  85.950  1.00  4.94           H
ATOM   4729  HD2 LYS A 291      72.904  58.082  84.891  1.00  4.94           H
ATOM   4730  CE  LYS A 291      72.469  58.282  86.998  1.00  4.94           C
ATOM   4731  HE1 LYS A 291      72.923  58.800  87.847  1.00  4.94           H
ATOM   4732  HE2 LYS A 291      72.354  57.231  87.277  1.00  4.94           H
ATOM   4733  NZ  LYS A 291      71.135  58.862  86.703  1.00  4.94           N
ATOM   4734  HZ1 LYS A 291      70.602  59.052  87.537  1.00  4.94           H
ATOM   4735  HZ2 LYS A 291      71.201  59.701  86.129  1.00  4.94           H
ATOM   4736  HZ3 LYS A 291      70.556  58.252  86.128  1.00  4.94           H
ATOM   4737  C   LYS A 291      74.953  61.162  82.082  1.00  4.94           C
ATOM   4738  O   LYS A 291      74.813  60.534  81.024  1.00  4.94           O
ATOM   4739  N   LEU A 292      75.957  62.009  82.299  1.00  4.86           N
ATOM   4740  H   LEU A 292      76.073  62.434  83.214  1.00  4.86           H
ATOM   4741  CA  LEU A 292      77.083  62.104  81.367  1.00  4.86           C
ATOM   4742  HA  LEU A 292      76.951  61.316  80.634  1.00  4.86           H
ATOM   4743  CB  LEU A 292      76.997  63.373  80.503  1.00  4.86           C
ATOM   4744  HB1 LEU A 292      75.979  63.422  80.112  1.00  4.86           H
ATOM   4745  HB2 LEU A 292      77.646  63.238  79.637  1.00  4.86           H
ATOM   4746  CG  LEU A 292      77.352  64.708  81.179  1.00  4.86           C
ATOM   4747  HG  LEU A 292      77.306  64.612  82.264  1.00  4.86           H
ATOM   4748  CD1 LEU A 292      78.727  65.202  80.767  1.00  4.86           C
ATOM   4749 1HD1 LEU A 292      79.028  66.056  81.372  1.00  4.86           H
ATOM   4750 2HD1 LEU A 292      79.437  64.395  80.919  1.00  4.86           H
ATOM   4751 3HD1 LEU A 292      78.749  65.471  79.712  1.00  4.86           H
ATOM   4752  CD2 LEU A 292      76.353  65.773  80.746  1.00  4.86           C
ATOM   4753 1HD2 LEU A 292      75.416  65.565  81.257  1.00  4.86           H
ATOM   4754 2HD2 LEU A 292      76.722  66.763  81.007  1.00  4.86           H
ATOM   4755 3HD2 LEU A 292      76.222  65.737  79.664  1.00  4.86           H
ATOM   4756  C   LEU A 292      78.406  61.817  82.080  1.00  4.86           C
ATOM   4757  O   LEU A 292      78.584  62.330  83.181  1.00  4.86           O
ATOM   4758  N   PRO A 293      79.218  60.864  81.570  1.00  4.89           N
ATOM   4759  CD  PRO A 293      79.016  60.102  80.337  1.00  4.89           C
ATOM   4760  HD1 PRO A 293      78.972  60.750  79.463  1.00  4.89           H
ATOM   4761  HD2 PRO A 293      78.095  59.525  80.416  1.00  4.89           H
ATOM   4762  CG  PRO A 293      80.191  59.136  80.227  1.00  4.89           C
ATOM   4763  HG1 PRO A 293      81.029  59.619  79.723  1.00  4.89           H
ATOM   4764  HG2 PRO A 293      79.911  58.215  79.715  1.00  4.89           H
ATOM   4765  CB  PRO A 293      80.536  58.894  81.693  1.00  4.89           C
ATOM   4766  HB1 PRO A 293      81.556  58.528  81.815  1.00  4.89           H
ATOM   4767  HB2 PRO A 293      79.826  58.188  82.126  1.00  4.89           H
ATOM   4768  CA  PRO A 293      80.329  60.278  82.317  1.00  4.89           C
ATOM   4769  HA  PRO A 293      80.047  60.159  83.357  1.00  4.89           H
ATOM   4770  C   PRO A 293      81.637  61.062  82.275  1.00  4.89           C
ATOM   4771  O   PRO A 293      82.547  60.793  83.063  1.00  4.89           O
ATOM   4772  N   GLU A 294      81.724  62.033  81.377  1.00  4.90           N
ATOM   4773  H   GLU A 294      80.935  62.160  80.746  1.00  4.90           H
ATOM   4774  CA  GLU A 294      82.566  63.196  81.557  1.00  4.90           C
ATOM   4775  HA  GLU A 294      83.597  62.876  81.700  1.00  4.90           H
ATOM   4776  CB  GLU A 294      82.484  64.081  80.288  1.00  4.90           C
ATOM   4777  HB1 GLU A 294      83.311  64.791  80.335  1.00  4.90           H
ATOM   4778  HB2 GLU A 294      81.571  64.672  80.304  1.00  4.90           H
ATOM   4779  CG  GLU A 294      82.569  63.340  78.925  1.00  4.90           C
ATOM   4780  HG1 GLU A 294      83.467  62.718  78.933  1.00  4.90           H
ATOM   4781  HG2 GLU A 294      82.704  64.093  78.145  1.00  4.90           H
ATOM   4782  CD  GLU A 294      81.337  62.473  78.552  1.00  4.90           C
ATOM   4783  OE1 GLU A 294      80.220  62.791  79.019  1.00  4.90           O
ATOM   4784  OE2 GLU A 294      81.518  61.447  77.855  1.00  4.90           O
ATOM   4785  C   GLU A 294      82.048  63.892  82.823  1.00  4.90           C
ATOM   4786  O   GLU A 294      80.878  64.254  82.893  1.00  4.90           O
ATOM   4787  N   ALA A 295      82.900  64.049  83.834  1.00  5.05           N
ATOM   4788  H   ALA A 295      83.804  63.619  83.739  1.00  5.05           H
ATOM   4789  CA  ALA A 295      82.672  64.864  85.031  1.00  5.05           C
ATOM   4790  HA  ALA A 295      81.702  64.580  85.440  1.00  5.05           H
ATOM   4791  CB  ALA A 295      83.739  64.469  86.057  1.00  5.05           C
ATOM   4792  HB1 ALA A 295      83.563  65.035  86.966  1.00  5.05           H
ATOM   4793  HB2 ALA A 295      83.671  63.403  86.278  1.00  5.05           H
ATOM   4794  HB3 ALA A 295      84.733  64.710  85.677  1.00  5.05           H
ATOM   4795  C   ALA A 295      82.602  66.390  84.815  1.00  5.05           C
ATOM   4796  O   ALA A 295      83.341  67.175  85.416  1.00  5.05           O
ATOM   4797  N   TRP A 296      81.731  66.796  83.899  1.00  6.45           N
ATOM   4798  H   TRP A 296      81.137  66.081  83.488  1.00  6.45           H
ATOM   4799  CA  TRP A 296      81.709  68.100  83.292  1.00  6.45           C
ATOM   4800  HA  TRP A 296      82.364  68.752  83.861  1.00  6.45           H
ATOM   4801  CB  TRP A 296      82.257  68.081  81.845  1.00  6.45           C
ATOM   4802  HB1 TRP A 296      81.716  68.807  81.236  1.00  6.45           H
ATOM   4803  HB2 TRP A 296      82.064  67.105  81.397  1.00  6.45           H
ATOM   4804  CG  TRP A 296      83.704  68.418  81.676  1.00  6.45           C
ATOM   4805  CD1 TRP A 296      84.216  69.545  81.123  1.00  6.45           C
ATOM   4806  HD1 TRP A 296      83.636  70.370  80.730  1.00  6.45           H
ATOM   4807  NE1 TRP A 296      85.595  69.447  81.065  1.00  6.45           N
ATOM   4808  HE1 TRP A 296      86.220  70.075  80.556  1.00  6.45           H
ATOM   4809  CE2 TRP A 296      86.029  68.249  81.567  1.00  6.45           C
ATOM   4810  CZ2 TRP A 296      87.284  67.647  81.643  1.00  6.45           C
ATOM   4811  HZ2 TRP A 296      88.143  68.169  81.243  1.00  6.45           H
ATOM   4812  CH2 TRP A 296      87.400  66.361  82.205  1.00  6.45           C
ATOM   4813  HH2 TRP A 296      88.359  65.872  82.254  1.00  6.45           H
ATOM   4814  CZ3 TRP A 296      86.254  65.670  82.620  1.00  6.45           C
ATOM   4815  HZ3 TRP A 296      86.346  64.672  83.025  1.00  6.45           H
ATOM   4816  CE3 TRP A 296      84.996  66.271  82.463  1.00  6.45           C
ATOM   4817  HE3 TRP A 296      84.105  65.744  82.701  1.00  6.45           H
ATOM   4818  CD2 TRP A 296      84.849  67.575  81.966  1.00  6.45           C
ATOM   4819  C   TRP A 296      80.344  68.730  83.275  1.00  6.45           C
ATOM   4820  O   TRP A 296      79.539  68.522  82.381  1.00  6.45           O
ATOM   4821  N   TRP A 297      80.124  69.598  84.238  1.00  7.24           N
ATOM   4822  H   TRP A 297      80.773  69.650  85.009  1.00  7.24           H
ATOM   4823  CA  TRP A 297      79.011  70.508  84.226  1.00  7.24           C
ATOM   4824  HA  TRP A 297      78.754  70.844  83.222  1.00  7.24           H
ATOM   4825  CB  TRP A 297      77.821  69.789  84.929  1.00  7.24           C
ATOM   4826  HB1 TRP A 297      77.153  70.571  85.260  1.00  7.24           H
ATOM   4827  HB2 TRP A 297      78.238  69.386  85.841  1.00  7.24           H
ATOM   4828  CG  TRP A 297      76.785  68.810  84.438  1.00  7.24           C
ATOM   4829  CD1 TRP A 297      76.807  67.813  83.525  1.00  7.24           C
ATOM   4830  HD1 TRP A 297      77.657  67.520  82.932  1.00  7.24           H
ATOM   4831  NE1 TRP A 297      75.565  67.199  83.464  1.00  7.24           N
ATOM   4832  HE1 TRP A 297      75.368  66.398  82.864  1.00  7.24           H
ATOM   4833  CE2 TRP A 297      74.706  67.714  84.406  1.00  7.24           C
ATOM   4834  CZ2 TRP A 297      73.368  67.494  84.756  1.00  7.24           C
ATOM   4835  HZ2 TRP A 297      72.748  66.916  84.108  1.00  7.24           H
ATOM   4836  CH2 TRP A 297      72.814  68.137  85.877  1.00  7.24           C
ATOM   4837  HH2 TRP A 297      71.772  68.003  86.133  1.00  7.24           H
ATOM   4838  CZ3 TRP A 297      73.615  68.985  86.647  1.00  7.24           C
ATOM   4839  HZ3 TRP A 297      73.211  69.462  87.525  1.00  7.24           H
ATOM   4840  CE3 TRP A 297      74.922  69.263  86.226  1.00  7.24           C
ATOM   4841  HE3 TRP A 297      75.532  69.951  86.772  1.00  7.24           H
ATOM   4842  CD2 TRP A 297      75.493  68.667  85.090  1.00  7.24           C
ATOM   4843  C   TRP A 297      79.179  71.677  85.202  1.00  7.24           C
ATOM   4844  O   TRP A 297      79.776  71.509  86.268  1.00  7.24           O
ATOM   4845  N   PRO A 298      78.396  72.749  85.014  1.00  8.37           N
ATOM   4846  CD  PRO A 298      77.638  73.180  83.859  1.00  8.37           C
ATOM   4847  HD1 PRO A 298      76.890  72.420  83.657  1.00  8.37           H
ATOM   4848  HD2 PRO A 298      78.280  73.337  82.995  1.00  8.37           H
ATOM   4849  CG  PRO A 298      76.913  74.477  84.254  1.00  8.37           C
ATOM   4850  HG1 PRO A 298      75.835  74.343  84.246  1.00  8.37           H
ATOM   4851  HG2 PRO A 298      77.177  75.304  83.613  1.00  8.37           H
ATOM   4852  CB  PRO A 298      77.373  74.754  85.675  1.00  8.37           C
ATOM   4853  HB1 PRO A 298      76.578  75.171  86.294  1.00  8.37           H
ATOM   4854  HB2 PRO A 298      78.227  75.427  85.666  1.00  8.37           H
ATOM   4855  CA  PRO A 298      77.809  73.378  86.156  1.00  8.37           C
ATOM   4856  HA  PRO A 298      78.546  73.513  86.950  1.00  8.37           H
ATOM   4857  C   PRO A 298      76.613  72.636  86.695  1.00  8.37           C
ATOM   4858  O   PRO A 298      75.601  72.450  86.015  1.00  8.37           O
ATOM   4859  N   ASN A 299      76.721  72.205  87.932  1.00  9.14           N
ATOM   4860  H   ASN A 299      77.543  72.417  88.485  1.00  9.14           H
ATOM   4861  CA  ASN A 299      75.540  71.768  88.607  1.00  9.14           C
ATOM   4862  HA  ASN A 299      74.874  71.261  87.920  1.00  9.14           H
ATOM   4863  CB  ASN A 299      75.924  70.747  89.694  1.00  9.14           C
ATOM   4864  HB1 ASN A 299      76.706  71.157  90.323  1.00  9.14           H
ATOM   4865  HB2 ASN A 299      76.294  69.885  89.168  1.00  9.14           H
ATOM   4866  CG  ASN A 299      74.853  70.191  90.616  1.00  9.14           C
ATOM   4867  OD1 ASN A 299      73.865  69.631  90.171  1.00  9.14           O
ATOM   4868  ND2 ASN A 299      75.016  70.377  91.905  1.00  9.14           N
ATOM   4869 1HD2 ASN A 299      75.865  70.819  92.222  1.00  9.14           H
ATOM   4870 2HD2 ASN A 299      74.295  70.057  92.527  1.00  9.14           H
ATOM   4871  C   ASN A 299      74.743  72.941  89.131  1.00  9.14           C
ATOM   4872  O   ASN A 299      75.023  74.129  88.955  1.00  9.14           O
ATOM   4873  N   VAL A 300      73.619  72.525  89.667  1.00 10.22           N
ATOM   4874  H   VAL A 300      73.537  71.533  89.851  1.00 10.22           H
ATOM   4875  CA  VAL A 300      72.415  73.263  89.826  1.00 10.22           C
ATOM   4876  HA  VAL A 300      72.636  74.325  89.929  1.00 10.22           H
ATOM   4877  CB  VAL A 300      71.520  73.056  88.588  1.00 10.22           C
ATOM   4878  HB  VAL A 300      70.648  73.693  88.719  1.00 10.22           H
ATOM   4879  CG1 VAL A 300      72.201  73.489  87.282  1.00 10.22           C
ATOM   4880 1HG1 VAL A 300      71.461  73.605  86.494  1.00 10.22           H
ATOM   4881 2HG1 VAL A 300      72.713  74.440  87.425  1.00 10.22           H
ATOM   4882 3HG1 VAL A 300      72.939  72.749  86.967  1.00 10.22           H
ATOM   4883  CG2 VAL A 300      71.056  71.597  88.427  1.00 10.22           C
ATOM   4884 1HG2 VAL A 300      70.602  71.443  87.452  1.00 10.22           H
ATOM   4885 2HG2 VAL A 300      71.900  70.916  88.513  1.00 10.22           H
ATOM   4886 3HG2 VAL A 300      70.329  71.347  89.198  1.00 10.22           H
ATOM   4887  C   VAL A 300      71.772  72.765  91.071  1.00 10.22           C
ATOM   4888  O   VAL A 300      71.964  71.609  91.443  1.00 10.22           O
ATOM   4889  N   ALA A 301      71.062  73.638  91.746  1.00 10.12           N
ATOM   4890  H   ALA A 301      70.969  74.575  91.389  1.00 10.12           H
ATOM   4891  CA  ALA A 301      70.759  73.412  93.135  1.00 10.12           C
ATOM   4892  HA  ALA A 301      71.704  73.270  93.664  1.00 10.12           H
ATOM   4893  CB  ALA A 301      70.143  74.706  93.686  1.00 10.12           C
ATOM   4894  HB1 ALA A 301      69.918  74.581  94.746  1.00 10.12           H
ATOM   4895  HB2 ALA A 301      70.847  75.533  93.576  1.00 10.12           H
ATOM   4896  HB3 ALA A 301      69.219  74.941  93.154  1.00 10.12           H
ATOM   4897  C   ALA A 301      69.867  72.207  93.419  1.00 10.12           C
ATOM   4898  O   ALA A 301      68.638  72.237  93.404  1.00 10.12           O
ATOM   4899  N   THR A 302      70.600  71.141  93.668  1.00 10.35           N
ATOM   4900  H   THR A 302      71.586  71.289  93.490  1.00 10.35           H
ATOM   4901  CA  THR A 302      70.230  69.760  93.830  1.00 10.35           C
ATOM   4902  HA  THR A 302      69.317  69.667  94.418  1.00 10.35           H
ATOM   4903  CB  THR A 302      70.056  69.060  92.454  1.00 10.35           C
ATOM   4904  HB  THR A 302      69.732  68.052  92.669  1.00 10.35           H
ATOM   4905  CG2 THR A 302      68.982  69.682  91.567  1.00 10.35           C
ATOM   4906 1HG2 THR A 302      68.832  69.052  90.691  1.00 10.35           H
ATOM   4907 2HG2 THR A 302      68.048  69.762  92.124  1.00 10.35           H
ATOM   4908 3HG2 THR A 302      69.284  70.672  91.234  1.00 10.35           H
ATOM   4909  OG1 THR A 302      71.211  68.951  91.638  1.00 10.35           O
ATOM   4910  HG1 THR A 302      71.557  69.834  91.426  1.00 10.35           H
ATOM   4911  C   THR A 302      71.420  69.230  94.591  1.00 10.35           C
ATOM   4912  O   THR A 302      72.413  68.745  94.050  1.00 10.35           O
ATOM   4913  N   SER A 303      71.330  69.304  95.903  1.00 10.94           N
ATOM   4914  H   SER A 303      70.572  69.820  96.329  1.00 10.94           H
ATOM   4915  CA  SER A 303      71.925  68.258  96.709  1.00 10.94           C
ATOM   4916  HA  SER A 303      72.983  68.152  96.464  1.00 10.94           H
ATOM   4917  CB  SER A 303      71.802  68.663  98.182  1.00 10.94           C
ATOM   4918  HB1 SER A 303      72.396  69.563  98.354  1.00 10.94           H
ATOM   4919  HB2 SER A 303      72.176  67.867  98.827  1.00 10.94           H
ATOM   4920  OG  SER A 303      70.446  68.940  98.483  1.00 10.94           O
ATOM   4921  HG  SER A 303      69.991  68.094  98.587  1.00 10.94           H
ATOM   4922  C   SER A 303      71.219  66.913  96.417  1.00 10.94           C
ATOM   4923  O   SER A 303      70.736  66.254  97.339  1.00 10.94           O
ATOM   4924  N   ILE A 304      71.143  66.489  95.139  1.00 11.28           N
ATOM   4925  H   ILE A 304      71.555  67.092  94.436  1.00 11.28           H
ATOM   4926  CA  ILE A 304      71.122  65.071  94.798  1.00 11.28           C
ATOM   4927  HA  ILE A 304      70.326  64.579  95.357  1.00 11.28           H
ATOM   4928  CB  ILE A 304      70.920  64.755  93.295  1.00 11.28           C
ATOM   4929  HB  ILE A 304      71.753  65.195  92.754  1.00 11.28           H
ATOM   4930  CG2 ILE A 304      70.944  63.230  93.061  1.00 11.28           C
ATOM   4931 1HG2 ILE A 304      71.873  62.783  93.403  1.00 11.28           H
ATOM   4932 2HG2 ILE A 304      70.130  62.752  93.605  1.00 11.28           H
ATOM   4933 3HG2 ILE A 304      70.825  63.012  92.001  1.00 11.28           H
ATOM   4934  CG1 ILE A 304      69.608  65.284  92.675  1.00 11.28           C
ATOM   4935 1HG1 ILE A 304      69.275  66.171  93.203  1.00 11.28           H
ATOM   4936 2HG1 ILE A 304      68.812  64.548  92.775  1.00 11.28           H
ATOM   4937  CD1 ILE A 304      69.790  65.594  91.179  1.00 11.28           C
ATOM   4938  HD1 ILE A 304      70.064  64.690  90.635  1.00 11.28           H
ATOM   4939  HD2 ILE A 304      68.862  65.976  90.760  1.00 11.28           H
ATOM   4940  HD3 ILE A 304      70.570  66.342  91.042  1.00 11.28           H
ATOM   4941  C   ILE A 304      72.457  64.534  95.284  1.00 11.28           C
ATOM   4942  O   ILE A 304      73.452  64.476  94.559  1.00 11.28           O
ATOM   4943  N   THR A 305      72.473  64.247  96.573  1.00 11.59           N
ATOM   4944  H   THR A 305      71.636  64.447  97.106  1.00 11.59           H
ATOM   4945  CA  THR A 305      73.533  63.513  97.207  1.00 11.59           C
ATOM   4946  HA  THR A 305      74.487  63.904  96.859  1.00 11.59           H
ATOM   4947  CB  THR A 305      73.477  63.717  98.731  1.00 11.59           C
ATOM   4948  HB  THR A 305      73.391  64.787  98.929  1.00 11.59           H
ATOM   4949  CG2 THR A 305      72.324  63.003  99.439  1.00 11.59           C
ATOM   4950 1HG2 THR A 305      72.314  63.278 100.494  1.00 11.59           H
ATOM   4951 2HG2 THR A 305      71.375  63.300  98.993  1.00 11.59           H
ATOM   4952 3HG2 THR A 305      72.435  61.921  99.353  1.00 11.59           H
ATOM   4953  OG1 THR A 305      74.680  63.271  99.299  1.00 11.59           O
ATOM   4954  HG1 THR A 305      74.623  63.383 100.252  1.00 11.59           H
ATOM   4955  C   THR A 305      73.467  62.042  96.791  1.00 11.59           C
ATOM   4956  O   THR A 305      72.601  61.612  96.026  1.00 11.59           O
ATOM   4957  N   GLY A 306      74.432  61.277  97.259  1.00 11.81           N
ATOM   4958  H   GLY A 306      75.068  61.682  97.940  1.00 11.81           H
ATOM   4959  CA  GLY A 306      74.761  59.966  96.748  1.00 11.81           C
ATOM   4960  HA1 GLY A 306      74.418  59.852  95.718  1.00 11.81           H
ATOM   4961  HA2 GLY A 306      74.318  59.189  97.370  1.00 11.81           H
ATOM   4962  C   GLY A 306      76.278  59.861  96.808  1.00 11.81           C
ATOM   4963  O   GLY A 306      76.894  60.235  97.806  1.00 11.81           O
ATOM   4964  N   GLN A 307      76.904  59.537  95.682  1.00 11.46           N
ATOM   4965  H   GLN A 307      76.372  59.154  94.911  1.00 11.46           H
ATOM   4966  CA  GLN A 307      78.149  60.218  95.347  1.00 11.46           C
ATOM   4967  HA  GLN A 307      78.841  60.145  96.188  1.00 11.46           H
ATOM   4968  CB  GLN A 307      78.819  59.594  94.106  1.00 11.46           C
ATOM   4969  HB1 GLN A 307      79.771  60.103  93.957  1.00 11.46           H
ATOM   4970  HB2 GLN A 307      78.211  59.785  93.220  1.00 11.46           H
ATOM   4971  CG  GLN A 307      79.102  58.085  94.206  1.00 11.46           C
ATOM   4972  HG1 GLN A 307      79.594  57.877  95.157  1.00 11.46           H
ATOM   4973  HG2 GLN A 307      79.785  57.803  93.405  1.00 11.46           H
ATOM   4974  CD  GLN A 307      77.849  57.219  94.079  1.00 11.46           C
ATOM   4975  OE1 GLN A 307      76.836  57.602  93.514  1.00 11.46           O
ATOM   4976  NE2 GLN A 307      77.838  56.032  94.639  1.00 11.46           N
ATOM   4977 1HE2 GLN A 307      78.638  55.681  95.133  1.00 11.46           H
ATOM   4978 2HE2 GLN A 307      76.981  55.512  94.554  1.00 11.46           H
ATOM   4979  C   GLN A 307      77.855  61.694  95.060  1.00 11.46           C
ATOM   4980  O   GLN A 307      77.005  62.005  94.216  1.00 11.46           O
ATOM   4981  N   LEU A 308      78.556  62.591  95.752  1.00 10.91           N
ATOM   4982  H   LEU A 308      79.191  62.267  96.465  1.00 10.91           H
ATOM   4983  CA  LEU A 308      78.566  64.011  95.431  1.00 10.91           C
ATOM   4984  HA  LEU A 308      77.564  64.358  95.227  1.00 10.91           H
ATOM   4985  CB  LEU A 308      79.164  64.807  96.612  1.00 10.91           C
ATOM   4986  HB1 LEU A 308      79.390  65.813  96.254  1.00 10.91           H
ATOM   4987  HB2 LEU A 308      80.109  64.351  96.894  1.00 10.91           H
ATOM   4988  CG  LEU A 308      78.322  64.954  97.898  1.00 10.91           C
ATOM   4989  HG  LEU A 308      78.888  65.591  98.578  1.00 10.91           H
ATOM   4990  CD1 LEU A 308      76.979  65.638  97.644  1.00 10.91           C
ATOM   4991 1HD1 LEU A 308      77.152  66.611  97.184  1.00 10.91           H
ATOM   4992 2HD1 LEU A 308      76.367  65.033  96.981  1.00 10.91           H
ATOM   4993 3HD1 LEU A 308      76.455  65.780  98.588  1.00 10.91           H
ATOM   4994  CD2 LEU A 308      78.060  63.638  98.633  1.00 10.91           C
ATOM   4995 1HD2 LEU A 308      77.628  63.848  99.611  1.00 10.91           H
ATOM   4996 2HD2 LEU A 308      77.363  63.015  98.075  1.00 10.91           H
ATOM   4997 3HD2 LEU A 308      78.999  63.102  98.777  1.00 10.91           H
ATOM   4998  C   LEU A 308      79.421  64.203  94.094  1.00 10.91           C
ATOM   4999  O   LEU A 308      78.849  64.846  93.218  1.00 10.91           O
ATOM   5000  N   SER A 309      80.620  63.639  93.695  1.00 10.82           N
ATOM   5001  H   SER A 309      80.722  63.804  92.707  1.00 10.82           H
ATOM   5002  CA  SER A 309      81.944  63.170  94.300  1.00 10.82           C
ATOM   5003  HA  SER A 309      81.702  62.528  95.163  1.00 10.82           H
ATOM   5004  CB  SER A 309      82.740  62.299  93.328  1.00 10.82           C
ATOM   5005  HB1 SER A 309      83.799  62.315  93.590  1.00 10.82           H
ATOM   5006  HB2 SER A 309      82.594  62.668  92.318  1.00 10.82           H
ATOM   5007  OG  SER A 309      82.270  60.966  93.353  1.00 10.82           O
ATOM   5008  HG  SER A 309      82.788  60.472  92.710  1.00 10.82           H
ATOM   5009  C   SER A 309      82.676  64.376  94.891  1.00 10.82           C
ATOM   5010  O   SER A 309      82.397  64.734  96.031  1.00 10.82           O
ATOM   5011  N   SER A 310      83.420  65.112  94.076  1.00  9.98           N
ATOM   5012  H   SER A 310      83.760  64.693  93.213  1.00  9.98           H
ATOM   5013  CA  SER A 310      83.353  66.586  94.070  1.00  9.98           C
ATOM   5014  HA  SER A 310      82.815  66.949  94.945  1.00  9.98           H
ATOM   5015  CB  SER A 310      84.775  67.171  94.103  1.00  9.98           C
ATOM   5016  HB1 SER A 310      84.730  68.250  93.952  1.00  9.98           H
ATOM   5017  HB2 SER A 310      85.362  66.743  93.292  1.00  9.98           H
ATOM   5018  OG  SER A 310      85.420  66.899  95.338  1.00  9.98           O
ATOM   5019  HG  SER A 310      86.368  66.987  95.189  1.00  9.98           H
ATOM   5020  C   SER A 310      82.639  67.102  92.843  1.00  9.98           C
ATOM   5021  O   SER A 310      82.196  68.240  92.739  1.00  9.98           O
ATOM   5022  N   GLU A 311      82.517  66.185  91.907  1.00  7.46           N
ATOM   5023  H   GLU A 311      83.001  65.315  92.105  1.00  7.46           H
ATOM   5024  CA  GLU A 311      82.147  66.425  90.546  1.00  7.46           C
ATOM   5025  HA  GLU A 311      81.593  67.363  90.502  1.00  7.46           H
ATOM   5026  CB  GLU A 311      83.448  66.524  89.693  1.00  7.46           C
ATOM   5027  HB1 GLU A 311      84.074  67.302  90.120  1.00  7.46           H
ATOM   5028  HB2 GLU A 311      83.154  66.836  88.691  1.00  7.46           H
ATOM   5029  CG  GLU A 311      84.372  65.300  89.559  1.00  7.46           C
ATOM   5030  HG1 GLU A 311      85.192  65.557  88.886  1.00  7.46           H
ATOM   5031  HG2 GLU A 311      83.825  64.475  89.102  1.00  7.46           H
ATOM   5032  CD  GLU A 311      84.944  64.840  90.900  1.00  7.46           C
ATOM   5033  OE1 GLU A 311      84.241  64.033  91.550  1.00  7.46           O
ATOM   5034  OE2 GLU A 311      85.993  65.337  91.350  1.00  7.46           O
ATOM   5035  C   GLU A 311      81.257  65.353  90.009  1.00  7.46           C
[truncated: 310,080 more chars]
