# Supplementary material for: A scavenger receptor B (CD36)-like protein is a potential mediator of intestinal heme absorption in the hematophagous ectoparasite Lepeophtheirus salmonis
Source: Sci Rep. 2019 Mar 12;9:4218. doi: 10.1038/s41598-019-40590-x (PMC6414551; doi:10.1038/s41598-019-40590-x)
Supplement: Supplementary file 3 — Supplementary Data S2 [file 41598_2019_40590_MOESM3_ESM.zip › SData-S2-pdb.txt]

ATOM      1  C1  UNK     1     184.665  73.247  14.357  1.00  0.00           C
ATOM      2  C2  UNK     1     185.718  73.080  15.422  1.00  0.00           C
ATOM      3  C3  UNK     1     186.872  73.874  15.577  1.00  0.00           C
ATOM      4  C4  UNK     1     187.195  74.940  14.751  1.00  0.00           C
ATOM      5  C5  UNK     1     188.337  75.731  14.930  1.00  0.00           C
ATOM      6  N1  UNK     1     189.278  75.592  15.864  1.00  0.00           N
ATOM      7  C6  UNK     1     190.211  76.535  15.724  1.00  0.00           C
ATOM      8  C7  UNK     1     191.359  76.743  16.489  1.00  0.00           C
ATOM      9  C8  UNK     1     191.716  75.939  17.566  1.00  0.00           C
ATOM     10  C9  UNK     1     192.880  76.129  18.327  1.00  0.00           C
ATOM     11  C10 UNK     1     192.912  75.149  19.304  1.00  0.00           C
ATOM     12  C11 UNK     1     191.749  74.348  19.141  1.00  0.00           C
ATOM     13  N2  UNK     1     191.041  74.851  18.074  1.00  0.00           N
ATOM     14  H1  UNK     1     190.204  74.498  17.735  1.00  0.00           H
ATOM     15  C12 UNK     1     191.437  73.264  19.943  1.00  0.00           C
ATOM     16  C13 UNK     1     190.278  72.495  19.777  1.00  0.00           C
ATOM     17  N3  UNK     1     189.320  72.644  18.862  1.00  0.00           N
ATOM     18  C14 UNK     1     188.376  71.717  19.027  1.00  0.00           C
ATOM     19  C15 UNK     1     187.212  71.533  18.272  1.00  0.00           C
ATOM     20  C16 UNK     1     186.881  72.322  17.181  1.00  0.00           C
ATOM     21  C17 UNK     1     185.719  72.141  16.404  1.00  0.00           C
ATOM     22  C18 UNK     1     184.663  71.088  16.622  1.00  0.00           C
ATOM     23  C19 UNK     1     185.028  69.829  15.833  1.00  0.00           C
ATOM     24  C20 UNK     1     183.972  68.776  16.051  1.00  0.00           C
ATOM     25  O1  UNK     1     183.017  69.010  16.771  1.00  0.00           O
ATOM     26  O2  UNK     1     184.074  67.689  15.508  1.00  0.00           O
ATOM     27  N4  UNK     1     187.573  73.394  16.661  1.00  0.00           N
ATOM     28  H2  UNK     1     188.410  73.748  17.000  1.00  0.00           H
ATOM     29  C21 UNK     1     188.753  70.872  20.168  1.00  0.00           C
ATOM     30  C22 UNK     1     189.928  71.352  20.631  1.00  0.00           C
ATOM     31  C23 UNK     1     190.724  70.818  21.794  1.00  0.00           C
ATOM     32  C24 UNK     1     187.979  69.700  20.716  1.00  0.00           C
ATOM     33  C25 UNK     1     186.921  70.203  21.700  1.00  0.00           C
ATOM     34  C26 UNK     1     186.147  69.031  22.247  1.00  0.00           C
ATOM     35  O3  UNK     1     186.418  67.899  21.885  1.00  0.00           O
ATOM     36  O4  UNK     1     185.251  69.215  23.053  1.00  0.00           O
ATOM     37  C27 UNK     1     193.960  74.968  20.325  1.00  0.00           C
ATOM     38  C28 UNK     1     193.625  74.835  21.604  1.00  0.00           C
ATOM     39  C29 UNK     1     193.912  77.207  18.116  1.00  0.00           C
ATOM     40  C30 UNK     1     189.821  77.370  14.564  1.00  0.00           C
ATOM     41  C31 UNK     1     188.654  76.838  14.097  1.00  0.00           C
ATOM     42  C32 UNK     1     187.852  77.332  12.921  1.00  0.00           C
ATOM     43  C33 UNK     1     190.544  78.535  14.026  1.00  0.00           C
ATOM     44  C34 UNK     1     189.913  79.693  13.866  1.00  0.00           C
ATOM     45  H3  UNK     1     183.893  73.928  14.714  1.00  0.00           H
ATOM     46  H4  UNK     1     185.121  73.655  13.456  1.00  0.00           H
ATOM     47  H5  UNK     1     184.219  72.278  14.132  1.00  0.00           H
ATOM     48  H6  UNK     1     186.529  75.172  13.920  1.00  0.00           H
ATOM     49  H7  UNK     1     192.007  77.580  16.230  1.00  0.00           H
ATOM     50  H8  UNK     1     192.128  72.995  20.741  1.00  0.00           H
ATOM     51  H9  UNK     1     186.531  70.732  18.557  1.00  0.00           H
ATOM     52  H10 UNK     1     184.604  70.847  17.684  1.00  0.00           H
ATOM     53  H11 UNK     1     183.699  71.464  16.281  1.00  0.00           H
ATOM     54  H12 UNK     1     185.087  70.070  14.772  1.00  0.00           H
ATOM     55  H13 UNK     1     185.992  69.453  16.174  1.00  0.00           H
ATOM     56  H14 UNK     1     191.627  71.416  21.921  1.00  0.00           H
ATOM     57  H15 UNK     1     190.122  70.871  22.701  1.00  0.00           H
ATOM     58  H16 UNK     1     191.000  69.781  21.600  1.00  0.00           H
ATOM     59  H17 UNK     1     187.493  69.171  19.897  1.00  0.00           H
ATOM     60  H18 UNK     1     188.662  69.024  21.231  1.00  0.00           H
ATOM     61  H19 UNK     1     187.408  70.732  22.519  1.00  0.00           H
ATOM     62  H20 UNK     1     186.239  70.879  21.185  1.00  0.00           H
ATOM     63  H21 UNK     1     195.000  74.944  20.034  1.00  0.00           H
ATOM     64  H22 UNK     1     192.585  74.859  21.896  1.00  0.00           H
ATOM     65  H23 UNK     1     194.392  74.702  22.352  1.00  0.00           H
ATOM     66  H24 UNK     1     193.644  78.086  18.702  1.00  0.00           H
ATOM     67  H25 UNK     1     194.889  76.843  18.434  1.00  0.00           H
ATOM     68  H26 UNK     1     193.950  77.473  17.060  1.00  0.00           H
ATOM     69  H27 UNK     1     187.127  78.071  13.260  1.00  0.00           H
ATOM     70  H28 UNK     1     188.521  77.787  12.191  1.00  0.00           H
ATOM     71  H29 UNK     1     187.328  76.494  12.460  1.00  0.00           H
ATOM     72  H30 UNK     1     191.587  78.447  13.760  1.00  0.00           H
ATOM     73  H31 UNK     1     188.901  79.811  14.225  1.00  0.00           H
ATOM     74  H32 UNK     1     190.411  80.517  13.377  1.00  0.00           H
ATOM     75  H33 UNK     1     189.311  73.329  18.175  1.00  0.00           H
ATOM     76  H34 UNK     1     189.284  74.904  16.548  1.00  0.00           H
END
