# Supplementary material for: A scavenger receptor B (CD36)-like protein is a potential mediator of intestinal heme absorption in the hematophagous ectoparasite Lepeophtheirus salmonis
Source: Sci Rep. 2019 Mar 12;9:4218. doi: 10.1038/s41598-019-40590-x (PMC6414551; doi:10.1038/s41598-019-40590-x)
Supplement: Supplementary file 4 — Supplementary Data S3 [file 41598_2019_40590_MOESM4_ESM.zip]

Archive with 3 entries (2 files):
- SData-S3-pdbq-conf.txt
- __MACOSX/
- __MACOSX/._SData-S3-pdbq-conf.txt
