# Supplementary material for: A scavenger receptor B (CD36)-like protein is a potential mediator of intestinal heme absorption in the hematophagous ectoparasite Lepeophtheirus salmonis
Source: Sci Rep. 2019 Mar 12;9:4218. doi: 10.1038/s41598-019-40590-x (PMC6414551; doi:10.1038/s41598-019-40590-x)
Supplement: Supplementary file 4 — Supplementary Data S3 [file 41598_2019_40590_MOESM4_ESM.zip › SData-S3-pdbq-conf.txt]

center_x = 66.26
center_y = 80.19
center_z = 65.26
size_x = 53.69
size_y = 54.73
size_z = 34.39

energy_range = 3
exhaustiveness = 8
num_modes = 9
