# Supplementary material for: A scavenger receptor B (CD36)-like protein is a potential mediator of intestinal heme absorption in the hematophagous ectoparasite Lepeophtheirus salmonis
Source: Sci Rep. 2019 Mar 12;9:4218. doi: 10.1038/s41598-019-40590-x (PMC6414551; doi:10.1038/s41598-019-40590-x)
Supplement: Supplementary file 5 — Supplementary Data S4 [file 41598_2019_40590_MOESM5_ESM.zip › SData-S4-pdbq.txt]

REMARK VINA RESULT:      -9.0      0.000      0.000
REMARK  8 active torsions:
REMARK  status: ('A' for Active; 'I' for Inactive)
REMARK    1  A    between atoms: C10_11  and  C27_37 
REMARK    2  A    between atoms: C17_21  and  C18_22 
REMARK    3  A    between atoms: C18_22  and  C19_23 
REMARK    4  A    between atoms: C19_23  and  C20_24 
REMARK    5  A    between atoms: C21_29  and  C24_32 
REMARK    6  A    between atoms: C24_32  and  C25_33 
REMARK    7  A    between atoms: C25_33  and  C26_34 
REMARK    8  A    between atoms: C30_40  and  C33_43 
REMARK viewdock state: V
ATOM      1  C1  UNK     1      77.596  68.043  68.235  1.00  0.00     0.051 C 
ATOM      2  C2  UNK     1      78.798  67.443  67.552  1.00  0.00    -0.027 A 
ATOM      3  C3  UNK     1      80.105  67.970  67.564  1.00  0.00     0.041 A 
ATOM      4  C4  UNK     1      80.464  69.136  68.224  1.00  0.00     0.060 A 
ATOM      5  C5  UNK     1      81.772  69.636  68.242  1.00  0.00     0.041 A 
ATOM      6  N1  UNK     1      82.843  69.119  67.640  1.00  0.00    -0.355 N 
ATOM      7  C6  UNK     1      83.919  69.869  67.886  1.00  0.00     0.045 A 
ATOM      8  C7  UNK     1      85.229  69.681  67.445  1.00  0.00     0.060 A 
ATOM      9  C8  UNK     1      85.618  68.623  66.630  1.00  0.00     0.041 A 
ATOM     10  C9  UNK     1      86.929  68.439  66.165  1.00  0.00    -0.023 A 
ATOM     11  C10 UNK     1      86.946  67.297  65.383  1.00  0.00    -0.002 A 
ATOM     12  C11 UNK     1      85.625  66.772  65.370  1.00  0.00     0.045 A 
ATOM     13  N2  UNK     1      84.837  67.601  66.136  1.00  0.00    -0.355 N 
ATOM     14  H1  UNK     1      83.889  67.485  66.300  1.00  0.00     0.166 HD
ATOM     15  C12 UNK     1      85.254  65.626  64.688  1.00  0.00     0.060 A 
ATOM     16  C13 UNK     1      83.950  65.115  64.699  1.00  0.00     0.041 A 
ATOM     17  N3  UNK     1      82.880  65.612  65.320  1.00  0.00    -0.355 N 
ATOM     18  C14 UNK     1      81.816  64.841  65.095  1.00  0.00     0.041 A 
ATOM     19  C15 UNK     1      80.510  65.022  65.564  1.00  0.00     0.060 A 
ATOM     20  C16 UNK     1      80.127  66.096  66.352  1.00  0.00     0.041 A 
ATOM     21  C17 UNK     1      78.814  66.298  66.822  1.00  0.00    -0.023 A 
ATOM     22  N4  UNK     1      80.906  67.130  66.823  1.00  0.00    -0.355 N 
ATOM     23  H2  UNK     1      81.855  67.247  66.659  1.00  0.00     0.166 HD
ATOM     24  C21 UNK     1      82.229  63.722  64.237  1.00  0.00    -0.023 A 
ATOM     25  C22 UNK     1      83.547  63.892  63.992  1.00  0.00    -0.027 A 
ATOM     26  C23 UNK     1      84.430  63.001  63.156  1.00  0.00     0.051 C 
ATOM     27  C29 UNK     1      88.109  69.328  66.464  1.00  0.00     0.051 C 
ATOM     28  C30 UNK     1      83.482  70.996  68.741  1.00  0.00    -0.002 A 
ATOM     29  C31 UNK     1      82.143  70.818  68.939  1.00  0.00    -0.023 A 
ATOM     30  C32 UNK     1      81.231  71.706  69.744  1.00  0.00     0.051 C 
ATOM     31  H33 UNK     1      82.877  66.419  65.859  1.00  0.00     0.166 HD
ATOM     32  H34 UNK     1      82.842  68.313  67.100  1.00  0.00     0.166 HD
ATOM     33  C18 UNK     1      77.631  65.401  66.558  1.00  0.00     0.052 C 
ATOM     34  C19 UNK     1      76.837  65.942  65.367  1.00  0.00     0.118 C 
ATOM     35  C20 UNK     1      77.239  65.202  64.118  1.00  0.00     0.172 C 
ATOM     36  O1  UNK     1      77.420  65.813  63.079  1.00  0.00    -0.648 OA
ATOM     37  O2  UNK     1      77.382  63.991  64.145  1.00  0.00    -0.648 OA
ATOM     38  C24 UNK     1      81.355  62.604  63.731  1.00  0.00     0.052 C 
ATOM     39  C25 UNK     1      80.576  63.080  62.504  1.00  0.00     0.118 C 
ATOM     40  C26 UNK     1      81.380  62.800  61.259  1.00  0.00     0.172 C 
ATOM     41  O3  UNK     1      81.485  61.658  60.846  1.00  0.00    -0.648 OA
ATOM     42  O4  UNK     1      81.923  63.716  60.666  1.00  0.00    -0.648 OA
ATOM     43  C33 UNK     1      84.320  72.086  69.271  1.00  0.00     0.004 C 
ATOM     44  C34 UNK     1      84.973  72.887  68.437  1.00  0.00     0.012 C 
ATOM     45  C27 UNK     1      88.117  66.731  64.690  1.00  0.00     0.004 C 
ATOM     46  C28 UNK     1      88.962  65.946  65.349  1.00  0.00     0.012 C 
ENDMDL
REMARK VINA RESULT:      -8.3      2.832      7.012
REMARK  8 active torsions:
REMARK  status: ('A' for Active; 'I' for Inactive)
REMARK    1  A    between atoms: C10_11  and  C27_37 
REMARK    2  A    between atoms: C17_21  and  C18_22 
REMARK    3  A    between atoms: C18_22  and  C19_23 
REMARK    4  A    between atoms: C19_23  and  C20_24 
REMARK    5  A    between atoms: C21_29  and  C24_32 
REMARK    6  A    between atoms: C24_32  and  C25_33 
REMARK    7  A    between atoms: C25_33  and  C26_34 
REMARK    8  A    between atoms: C30_40  and  C33_43 
REMARK viewdock state: V
ATOM      1  C1  UNK     1      77.435  65.333  66.542  1.00  0.00     0.051 C 
ATOM      2  C2  UNK     1      78.640  66.202  66.797  1.00  0.00    -0.027 A 
ATOM      3  C3  UNK     1      79.942  65.975  66.309  1.00  0.00     0.041 A 
ATOM      4  C4  UNK     1      80.293  64.898  65.509  1.00  0.00     0.060 A 
ATOM      5  C5  UNK     1      81.589  64.698  65.017  1.00  0.00     0.041 A 
ATOM      6  N1  UNK     1      82.663  65.455  65.238  1.00  0.00    -0.355 N 
ATOM      7  C6  UNK     1      83.722  64.954  64.599  1.00  0.00     0.045 A 
ATOM      8  C7  UNK     1      85.030  65.438  64.569  1.00  0.00     0.060 A 
ATOM      9  C8  UNK     1      85.438  66.578  65.252  1.00  0.00     0.041 A 
ATOM     10  C9  UNK     1      86.757  67.060  65.245  1.00  0.00    -0.023 A 
ATOM     11  C10 UNK     1      86.796  68.200  66.029  1.00  0.00    -0.002 A 
ATOM     12  C11 UNK     1      85.481  68.422  66.523  1.00  0.00     0.045 A 
ATOM     13  N2  UNK     1      84.677  67.418  66.035  1.00  0.00    -0.355 N 
ATOM     14  H1  UNK     1      83.729  67.317  66.214  1.00  0.00     0.166 HD
ATOM     15  C12 UNK     1      85.132  69.477  67.347  1.00  0.00     0.060 A 
ATOM     16  C13 UNK     1      83.828  69.689  67.812  1.00  0.00     0.041 A 
ATOM     17  N3  UNK     1      82.743  68.951  67.574  1.00  0.00    -0.355 N 
ATOM     18  C14 UNK     1      81.684  69.475  68.190  1.00  0.00     0.041 A 
ATOM     19  C15 UNK     1      80.368  68.998  68.191  1.00  0.00     0.060 A 
ATOM     20  C16 UNK     1      79.978  67.842  67.531  1.00  0.00     0.041 A 
ATOM     21  C17 UNK     1      78.660  67.343  67.534  1.00  0.00    -0.023 A 
ATOM     22  N4  UNK     1      80.749  66.992  66.770  1.00  0.00    -0.355 N 
ATOM     23  H2  UNK     1      81.697  67.092  66.591  1.00  0.00     0.166 HD
ATOM     24  C21 UNK     1      82.117  70.682  68.907  1.00  0.00    -0.023 A 
ATOM     25  C22 UNK     1      83.441  70.814  68.674  1.00  0.00    -0.027 A 
ATOM     26  C23 UNK     1      84.344  71.900  69.198  1.00  0.00     0.051 C 
ATOM     27  C29 UNK     1      87.922  66.444  64.514  1.00  0.00     0.051 C 
ATOM     28  C30 UNK     1      83.270  63.733  63.891  1.00  0.00    -0.002 A 
ATOM     29  C31 UNK     1      81.941  63.607  64.177  1.00  0.00    -0.023 A 
ATOM     30  C32 UNK     1      81.020  62.517  63.692  1.00  0.00     0.051 C 
ATOM     31  H33 UNK     1      82.728  68.147  67.029  1.00  0.00     0.166 HD
ATOM     32  H34 UNK     1      82.675  66.257  65.784  1.00  0.00     0.166 HD
ATOM     33  C18 UNK     1      77.478  67.965  68.233  1.00  0.00     0.052 C 
ATOM     34  C19 UNK     1      77.543  67.642  69.728  1.00  0.00     0.118 C 
ATOM     35  C20 UNK     1      76.863  66.323  69.986  1.00  0.00     0.172 C 
ATOM     36  O1  UNK     1      75.647  66.263  70.038  1.00  0.00    -0.648 OA
ATOM     37  O2  UNK     1      77.530  65.314  70.145  1.00  0.00    -0.648 OA
ATOM     38  C24 UNK     1      81.252  71.595  69.739  1.00  0.00     0.052 C 
ATOM     39  C25 UNK     1      81.584  71.402  71.220  1.00  0.00     0.118 C 
ATOM     40  C26 UNK     1      81.110  70.043  71.667  1.00  0.00     0.172 C 
ATOM     41  O3  UNK     1      79.918  69.786  71.678  1.00  0.00    -0.648 OA
ATOM     42  O4  UNK     1      81.918  69.199  72.015  1.00  0.00    -0.648 OA
ATOM     43  C33 UNK     1      84.086  62.840  63.052  1.00  0.00     0.004 C 
ATOM     44  C34 UNK     1      83.663  62.495  61.841  1.00  0.00     0.012 C 
ATOM     45  C27 UNK     1      87.983  69.030  66.303  1.00  0.00     0.004 C 
ATOM     46  C28 UNK     1      88.768  68.745  67.336  1.00  0.00     0.012 C 
ENDMDL
REMARK VINA RESULT:      -7.8     11.772     13.166
REMARK  8 active torsions:
REMARK  status: ('A' for Active; 'I' for Inactive)
REMARK    1  A    between atoms: C10_11  and  C27_37 
REMARK    2  A    between atoms: C17_21  and  C18_22 
REMARK    3  A    between atoms: C18_22  and  C19_23 
REMARK    4  A    between atoms: C19_23  and  C20_24 
REMARK    5  A    between atoms: C21_29  and  C24_32 
REMARK    6  A    between atoms: C24_32  and  C25_33 
REMARK    7  A    between atoms: C25_33  and  C26_34 
REMARK    8  A    between atoms: C30_40  and  C33_43 
REMARK viewdock state: V
ATOM      1  C1  UNK     1      78.267  62.862  73.886  1.00  0.00     0.051 C 
ATOM      2  C2  UNK     1      79.648  62.341  74.192  1.00  0.00    -0.027 A 
ATOM      3  C3  UNK     1      79.952  61.221  74.991  1.00  0.00     0.041 A 
ATOM      4  C4  UNK     1      78.997  60.432  75.614  1.00  0.00     0.060 A 
ATOM      5  C5  UNK     1      79.316  59.311  76.392  1.00  0.00     0.041 A 
ATOM      6  N1  UNK     1      80.531  58.843  76.673  1.00  0.00    -0.355 N 
ATOM      7  C6  UNK     1      80.441  57.753  77.438  1.00  0.00     0.045 A 
ATOM      8  C7  UNK     1      81.470  56.964  77.952  1.00  0.00     0.060 A 
ATOM      9  C8  UNK     1      82.817  57.226  77.732  1.00  0.00     0.041 A 
ATOM     10  C9  UNK     1      83.858  56.449  78.263  1.00  0.00    -0.023 A 
ATOM     11  C10 UNK     1      85.056  57.001  77.844  1.00  0.00    -0.002 A 
ATOM     12  C11 UNK     1      84.745  58.133  77.042  1.00  0.00     0.045 A 
ATOM     13  N2  UNK     1      83.374  58.246  76.993  1.00  0.00    -0.355 N 
ATOM     14  H1  UNK     1      82.881  58.932  76.517  1.00  0.00     0.166 HD
ATOM     15  C12 UNK     1      85.694  58.942  76.443  1.00  0.00     0.060 A 
ATOM     16  C13 UNK     1      85.368  60.045  75.643  1.00  0.00     0.041 A 
ATOM     17  N3  UNK     1      84.155  60.504  75.335  1.00  0.00    -0.355 N 
ATOM     18  C14 UNK     1      84.253  61.574  74.547  1.00  0.00     0.041 A 
ATOM     19  C15 UNK     1      83.214  62.344  74.011  1.00  0.00     0.060 A 
ATOM     20  C16 UNK     1      81.874  62.092  74.262  1.00  0.00     0.041 A 
ATOM     21  C17 UNK     1      80.817  62.865  73.740  1.00  0.00    -0.023 A 
ATOM     22  N4  UNK     1      81.322  61.084  75.023  1.00  0.00    -0.355 N 
ATOM     23  H2  UNK     1      81.815  60.398  75.499  1.00  0.00     0.166 HD
ATOM     24  C21 UNK     1      85.677  61.846  74.312  1.00  0.00    -0.023 A 
ATOM     25  C22 UNK     1      86.366  60.902  74.989  1.00  0.00    -0.027 A 
ATOM     26  C23 UNK     1      87.865  60.758  75.061  1.00  0.00     0.051 C 
ATOM     27  C29 UNK     1      83.700  55.230  79.136  1.00  0.00     0.051 C 
ATOM     28  C30 UNK     1      79.000  57.500  77.673  1.00  0.00    -0.002 A 
ATOM     29  C31 UNK     1      78.334  58.490  77.010  1.00  0.00    -0.023 A 
ATOM     30  C32 UNK     1      76.841  58.676  76.943  1.00  0.00     0.051 C 
ATOM     31  H33 UNK     1      83.321  60.114  75.642  1.00  0.00     0.166 HD
ATOM     32  H34 UNK     1      81.363  59.236  76.366  1.00  0.00     0.166 HD
ATOM     33  C18 UNK     1      80.959  64.066  72.841  1.00  0.00     0.052 C 
ATOM     34  C19 UNK     1      80.862  63.624  71.380  1.00  0.00     0.118 C 
ATOM     35  C20 UNK     1      79.683  64.299  70.728  1.00  0.00     0.172 C 
ATOM     36  O1  UNK     1      78.650  63.679  70.544  1.00  0.00    -0.648 OA
ATOM     37  O2  UNK     1      79.763  65.466  70.383  1.00  0.00    -0.648 OA
ATOM     38  C24 UNK     1      86.256  62.960  73.476  1.00  0.00     0.052 C 
ATOM     39  C25 UNK     1      86.177  62.581  71.996  1.00  0.00     0.118 C 
ATOM     40  C26 UNK     1      87.492  62.892  71.328  1.00  0.00     0.172 C 
ATOM     41  O3  UNK     1      88.418  63.340  71.983  1.00  0.00    -0.648 OA
ATOM     42  O4  UNK     1      87.631  62.693  70.133  1.00  0.00    -0.648 OA
ATOM     43  C33 UNK     1      78.408  56.406  78.461  1.00  0.00     0.004 C 
ATOM     44  C34 UNK     1      77.953  56.640  79.687  1.00  0.00     0.012 C 
ATOM     45  C27 UNK     1      86.407  56.509  78.171  1.00  0.00     0.004 C 
ATOM     46  C28 UNK     1      87.047  56.982  79.235  1.00  0.00     0.012 C 
ENDMDL
REMARK VINA RESULT:      -7.6     32.627     36.620
REMARK  8 active torsions:
REMARK  status: ('A' for Active; 'I' for Inactive)
REMARK    1  A    between atoms: C10_11  and  C27_37 
REMARK    2  A    between atoms: C17_21  and  C18_22 
REMARK    3  A    between atoms: C18_22  and  C19_23 
REMARK    4  A    between atoms: C19_23  and  C20_24 
REMARK    5  A    between atoms: C21_29  and  C24_32 
REMARK    6  A    between atoms: C24_32  and  C25_33 
REMARK    7  A    between atoms: C25_33  and  C26_34 
REMARK    8  A    between atoms: C30_40  and  C33_43 
REMARK viewdock state: V
ATOM      1  C1  UNK     1      43.396  72.307  69.592  1.00  0.00     0.051 C 
ATOM      2  C2  UNK     1      44.590  73.084  69.099  1.00  0.00    -0.027 A 
ATOM      3  C3  UNK     1      44.825  73.483  67.768  1.00  0.00     0.041 A 
ATOM      4  C4  UNK     1      43.967  73.208  66.714  1.00  0.00     0.060 A 
ATOM      5  C5  UNK     1      44.206  73.629  65.400  1.00  0.00     0.041 A 
ATOM      6  N1  UNK     1      45.258  74.312  64.949  1.00  0.00    -0.355 N 
ATOM      7  C6  UNK     1      45.137  74.537  63.640  1.00  0.00     0.045 A 
ATOM      8  C7  UNK     1      46.013  75.210  62.788  1.00  0.00     0.060 A 
ATOM      9  C8  UNK     1      47.214  75.768  63.212  1.00  0.00     0.041 A 
ATOM     10  C9  UNK     1      48.111  76.428  62.358  1.00  0.00    -0.023 A 
ATOM     11  C10 UNK     1      49.191  76.845  63.117  1.00  0.00    -0.002 A 
ATOM     12  C11 UNK     1      48.951  76.436  64.457  1.00  0.00     0.045 A 
ATOM     13  N2  UNK     1      47.742  75.781  64.485  1.00  0.00    -0.355 N 
ATOM     14  H1  UNK     1      47.328  75.392  65.271  1.00  0.00     0.166 HD
ATOM     15  C12 UNK     1      49.819  76.680  65.507  1.00  0.00     0.060 A 
ATOM     16  C13 UNK     1      49.559  76.283  66.825  1.00  0.00     0.041 A 
ATOM     17  N3  UNK     1      48.497  75.623  67.288  1.00  0.00    -0.355 N 
ATOM     18  C14 UNK     1      48.611  75.428  68.602  1.00  0.00     0.041 A 
ATOM     19  C15 UNK     1      47.713  74.776  69.454  1.00  0.00     0.060 A 
ATOM     20  C16 UNK     1      46.533  74.197  69.015  1.00  0.00     0.041 A 
ATOM     21  C17 UNK     1      45.625  73.526  69.860  1.00  0.00    -0.023 A 
ATOM     22  N4  UNK     1      46.021  74.164  67.736  1.00  0.00    -0.355 N 
ATOM     23  H2  UNK     1      46.434  74.554  66.950  1.00  0.00     0.166 HD
ATOM     24  C21 UNK     1      49.879  76.022  69.048  1.00  0.00    -0.023 A 
ATOM     25  C22 UNK     1      50.464  76.550  67.951  1.00  0.00    -0.027 A 
ATOM     26  C23 UNK     1      51.788  77.268  67.894  1.00  0.00     0.051 C 
ATOM     27  C29 UNK     1      47.930  76.643  60.877  1.00  0.00     0.051 C 
ATOM     28  C30 UNK     1      43.861  73.922  63.205  1.00  0.00    -0.002 A 
ATOM     29  C31 UNK     1      43.314  73.367  64.325  1.00  0.00    -0.023 A 
ATOM     30  C32 UNK     1      42.008  72.619  64.408  1.00  0.00     0.051 C 
ATOM     31  H33 UNK     1      47.749  75.327  66.746  1.00  0.00     0.166 HD
ATOM     32  H34 UNK     1      46.006  74.604  65.494  1.00  0.00     0.166 HD
ATOM     33  C18 UNK     1      45.777  73.331  71.346  1.00  0.00     0.052 C 
ATOM     34  C19 UNK     1      47.093  72.605  71.633  1.00  0.00     0.118 C 
ATOM     35  C20 UNK     1      47.644  73.070  72.957  1.00  0.00     0.172 C 
ATOM     36  O1  UNK     1      47.196  72.618  73.996  1.00  0.00    -0.648 OA
ATOM     37  O2  UNK     1      48.538  73.899  72.988  1.00  0.00    -0.648 OA
ATOM     38  C24 UNK     1      50.419  76.041  70.456  1.00  0.00     0.052 C 
ATOM     39  C25 UNK     1      51.246  74.778  70.701  1.00  0.00     0.118 C 
ATOM     40  C26 UNK     1      51.968  74.899  72.019  1.00  0.00     0.172 C 
ATOM     41  O3  UNK     1      52.835  74.095  72.316  1.00  0.00    -0.648 OA
ATOM     42  O4  UNK     1      51.685  75.802  72.788  1.00  0.00    -0.648 OA
ATOM     43  C33 UNK     1      43.298  73.914  61.844  1.00  0.00     0.004 C 
ATOM     44  C34 UNK     1      42.500  74.899  61.448  1.00  0.00     0.012 C 
ATOM     45  C27 UNK     1      50.372  77.577  62.625  1.00  0.00     0.004 C 
ATOM     46  C28 UNK     1      51.446  76.908  62.219  1.00  0.00     0.012 C 
ENDMDL
REMARK VINA RESULT:      -7.3     33.913     37.954
REMARK  8 active torsions:
REMARK  status: ('A' for Active; 'I' for Inactive)
REMARK    1  A    between atoms: C10_11  and  C27_37 
REMARK    2  A    between atoms: C17_21  and  C18_22 
REMARK    3  A    between atoms: C18_22  and  C19_23 
REMARK    4  A    between atoms: C19_23  and  C20_24 
REMARK    5  A    between atoms: C21_29  and  C24_32 
REMARK    6  A    between atoms: C24_32  and  C25_33 
REMARK    7  A    between atoms: C25_33  and  C26_34 
REMARK    8  A    between atoms: C30_40  and  C33_43 
REMARK viewdock state: V
ATOM      1  C1  UNK     1      50.809  76.868  68.336  1.00  0.00     0.051 C 
ATOM      2  C2  UNK     1      49.462  76.233  68.105  1.00  0.00    -0.027 A 
ATOM      3  C3  UNK     1      48.830  76.063  66.858  1.00  0.00     0.041 A 
ATOM      4  C4  UNK     1      49.379  76.466  65.650  1.00  0.00     0.060 A 
ATOM      5  C5  UNK     1      48.745  76.274  64.416  1.00  0.00     0.041 A 
ATOM      6  N1  UNK     1      47.553  75.718  64.198  1.00  0.00    -0.355 N 
ATOM      7  C6  UNK     1      47.282  75.702  62.892  1.00  0.00     0.045 A 
ATOM      8  C7  UNK     1      46.148  75.212  62.245  1.00  0.00     0.060 A 
ATOM      9  C8  UNK     1      45.069  74.646  62.916  1.00  0.00     0.041 A 
ATOM     10  C9  UNK     1      43.915  74.171  62.274  1.00  0.00    -0.023 A 
ATOM     11  C10 UNK     1      43.059  73.684  63.246  1.00  0.00    -0.002 A 
ATOM     12  C11 UNK     1      43.699  73.861  64.503  1.00  0.00     0.045 A 
ATOM     13  N2  UNK     1      44.920  74.451  64.271  1.00  0.00    -0.355 N 
ATOM     14  H1  UNK     1      45.570  74.690  64.950  1.00  0.00     0.166 HD
ATOM     15  C12 UNK     1      43.143  73.489  65.715  1.00  0.00     0.060 A 
ATOM     16  C13 UNK     1      43.795  73.657  66.943  1.00  0.00     0.041 A 
ATOM     17  N3  UNK     1      44.997  74.188  67.166  1.00  0.00    -0.355 N 
ATOM     18  C14 UNK     1      45.274  74.173  68.470  1.00  0.00     0.041 A 
ATOM     19  C15 UNK     1      46.428  74.641  69.109  1.00  0.00     0.060 A 
ATOM     20  C16 UNK     1      47.484  75.232  68.433  1.00  0.00     0.041 A 
ATOM     21  C17 UNK     1      48.647  75.718  69.063  1.00  0.00    -0.023 A 
ATOM     22  N4  UNK     1      47.618  75.448  67.078  1.00  0.00    -0.355 N 
ATOM     23  H2  UNK     1      46.968  75.208  66.398  1.00  0.00     0.166 HD
ATOM     24  C21 UNK     1      44.135  73.570  69.177  1.00  0.00    -0.023 A 
ATOM     25  C22 UNK     1      43.222  73.252  68.233  1.00  0.00    -0.027 A 
ATOM     26  C23 UNK     1      41.878  72.609  68.461  1.00  0.00     0.051 C 
ATOM     27  C29 UNK     1      43.654  74.189  60.789  1.00  0.00     0.051 C 
ATOM     28  C30 UNK     1      48.434  76.322  62.197  1.00  0.00    -0.002 A 
ATOM     29  C31 UNK     1      49.320  76.666  63.177  1.00  0.00    -0.023 A 
ATOM     30  C32 UNK     1      50.656  77.334  62.982  1.00  0.00     0.051 C 
ATOM     31  H33 UNK     1      45.587  74.535  66.478  1.00  0.00     0.166 HD
ATOM     32  H34 UNK     1      46.966  75.374  64.890  1.00  0.00     0.166 HD
ATOM     33  C18 UNK     1      48.936  75.678  70.542  1.00  0.00     0.052 C 
ATOM     34  C19 UNK     1      49.766  74.435  70.866  1.00  0.00     0.118 C 
ATOM     35  C20 UNK     1      48.980  73.529  71.779  1.00  0.00     0.172 C 
ATOM     36  O1  UNK     1      48.557  73.953  72.840  1.00  0.00    -0.648 OA
ATOM     37  O2  UNK     1      48.769  72.373  71.456  1.00  0.00    -0.648 OA
ATOM     38  C24 UNK     1      44.012  73.349  70.663  1.00  0.00     0.052 C 
ATOM     39  C25 UNK     1      42.847  74.178  71.207  1.00  0.00     0.118 C 
ATOM     40  C26 UNK     1      42.916  74.212  72.712  1.00  0.00     0.172 C 
ATOM     41  O3  UNK     1      42.340  75.092  73.329  1.00  0.00    -0.648 OA
ATOM     42  O4  UNK     1      43.546  73.359  73.313  1.00  0.00    -0.648 OA
ATOM     43  C33 UNK     1      48.591  76.526  60.747  1.00  0.00     0.004 C 
ATOM     44  C34 UNK     1      48.251  77.686  60.198  1.00  0.00     0.012 C 
ATOM     45  C27 UNK     1      41.728  73.092  63.021  1.00  0.00     0.004 C 
ATOM     46  C28 UNK     1      41.613  71.791  62.775  1.00  0.00     0.012 C 
ENDMDL
REMARK VINA RESULT:      -7.1     24.471     28.250
REMARK  8 active torsions:
REMARK  status: ('A' for Active; 'I' for Inactive)
REMARK    1  A    between atoms: C10_11  and  C27_37 
REMARK    2  A    between atoms: C17_21  and  C18_22 
REMARK    3  A    between atoms: C18_22  and  C19_23 
REMARK    4  A    between atoms: C19_23  and  C20_24 
REMARK    5  A    between atoms: C21_29  and  C24_32 
REMARK    6  A    between atoms: C24_32  and  C25_33 
REMARK    7  A    between atoms: C25_33  and  C26_34 
REMARK    8  A    between atoms: C30_40  and  C33_43 
REMARK viewdock state: V
ATOM      1  C1  UNK     1      73.356  91.873  64.611  1.00  0.00     0.051 C 
ATOM      2  C2  UNK     1      71.999  91.319  64.262  1.00  0.00    -0.027 A 
ATOM      3  C3  UNK     1      71.244  91.638  63.115  1.00  0.00     0.041 A 
ATOM      4  C4  UNK     1      71.664  92.524  62.134  1.00  0.00     0.060 A 
ATOM      5  C5  UNK     1      70.909  92.816  60.991  1.00  0.00     0.041 A 
ATOM      6  N1  UNK     1      69.707  92.337  60.671  1.00  0.00    -0.355 N 
ATOM      7  C6  UNK     1      69.305  92.838  59.502  1.00  0.00     0.045 A 
ATOM      8  C7  UNK     1      68.115  92.596  58.815  1.00  0.00     0.060 A 
ATOM      9  C8  UNK     1      67.117  91.752  59.289  1.00  0.00     0.041 A 
ATOM     10  C9  UNK     1      65.908  91.520  58.614  1.00  0.00    -0.023 A 
ATOM     11  C10 UNK     1      65.161  90.638  59.375  1.00  0.00    -0.002 A 
ATOM     12  C11 UNK     1      65.923  90.322  60.532  1.00  0.00     0.045 A 
ATOM     13  N2  UNK     1      67.108  91.017  60.454  1.00  0.00    -0.355 N 
ATOM     14  H1  UNK     1      67.821  90.993  61.111  1.00  0.00     0.166 HD
ATOM     15  C12 UNK     1      65.497  89.463  61.530  1.00  0.00     0.060 A 
ATOM     16  C13 UNK     1      66.269  89.152  62.656  1.00  0.00     0.041 A 
ATOM     17  N3  UNK     1      67.482  89.607  62.969  1.00  0.00    -0.355 N 
ATOM     18  C14 UNK     1      67.890  89.079  64.123  1.00  0.00     0.041 A 
ATOM     19  C15 UNK     1      69.098  89.305  64.792  1.00  0.00     0.060 A 
ATOM     20  C16 UNK     1      70.075  90.172  64.325  1.00  0.00     0.041 A 
ATOM     21  C17 UNK     1      71.291  90.419  64.994  1.00  0.00    -0.023 A 
ATOM     22  N4  UNK     1      70.067  90.925  63.171  1.00  0.00    -0.355 N 
ATOM     23  H2  UNK     1      69.355  90.949  62.514  1.00  0.00     0.166 HD
ATOM     24  C21 UNK     1      66.836  88.184  64.620  1.00  0.00    -0.023 A 
ATOM     25  C22 UNK     1      65.834  88.230  63.714  1.00  0.00    -0.027 A 
ATOM     26  C23 UNK     1      64.527  87.483  63.778  1.00  0.00     0.051 C 
ATOM     27  C29 UNK     1      65.497  92.126  57.296  1.00  0.00     0.051 C 
ATOM     28  C30 UNK     1      70.374  93.744  59.022  1.00  0.00    -0.002 A 
ATOM     29  C31 UNK     1      71.351  93.706  59.974  1.00  0.00    -0.023 A 
ATOM     30  C32 UNK     1      72.654  94.463  59.952  1.00  0.00     0.051 C 
ATOM     31  H33 UNK     1      67.995  90.233  62.434  1.00  0.00     0.166 HD
ATOM     32  H34 UNK     1      69.197  91.712  61.211  1.00  0.00     0.166 HD
ATOM     33  C18 UNK     1      71.728  89.798  66.295  1.00  0.00     0.052 C 
ATOM     34  C19 UNK     1      72.611  88.582  66.007  1.00  0.00     0.118 C 
ATOM     35  C20 UNK     1      73.914  88.719  66.752  1.00  0.00     0.172 C 
ATOM     36  O1  UNK     1      74.756  87.841  66.677  1.00  0.00    -0.648 OA
ATOM     37  O2  UNK     1      74.126  89.709  67.432  1.00  0.00    -0.648 OA
ATOM     38  C24 UNK     1      66.866  87.373  65.890  1.00  0.00     0.052 C 
ATOM     39  C25 UNK     1      67.258  85.930  65.564  1.00  0.00     0.118 C 
ATOM     40  C26 UNK     1      68.703  85.708  65.931  1.00  0.00     0.172 C 
ATOM     41  O3  UNK     1      69.007  85.448  67.083  1.00  0.00    -0.648 OA
ATOM     42  O4  UNK     1      69.568  85.786  65.076  1.00  0.00    -0.648 OA
ATOM     43  C33 UNK     1      70.381  94.526  57.774  1.00  0.00     0.004 C 
ATOM     44  C34 UNK     1      69.867  95.751  57.754  1.00  0.00     0.012 C 
ATOM     45  C27 UNK     1      63.819  90.122  59.046  1.00  0.00     0.004 C 
ATOM     46  C28 UNK     1      63.693  89.031  58.298  1.00  0.00     0.012 C 
ENDMDL
REMARK VINA RESULT:      -7.0     33.092     37.796
REMARK  8 active torsions:
REMARK  status: ('A' for Active; 'I' for Inactive)
REMARK    1  A    between atoms: C10_11  and  C27_37 
REMARK    2  A    between atoms: C17_21  and  C18_22 
REMARK    3  A    between atoms: C18_22  and  C19_23 
REMARK    4  A    between atoms: C19_23  and  C20_24 
REMARK    5  A    between atoms: C21_29  and  C24_32 
REMARK    6  A    between atoms: C24_32  and  C25_33 
REMARK    7  A    between atoms: C25_33  and  C26_34 
REMARK    8  A    between atoms: C30_40  and  C33_43 
REMARK viewdock state: V
ATOM      1  C1  UNK     1      60.394  93.734  81.144  1.00  0.00     0.051 C 
ATOM      2  C2  UNK     1      60.223  93.717  79.646  1.00  0.00    -0.027 A 
ATOM      3  C3  UNK     1      59.006  93.857  78.950  1.00  0.00     0.041 A 
ATOM      4  C4  UNK     1      57.777  94.035  79.567  1.00  0.00     0.060 A 
ATOM      5  C5  UNK     1      56.579  94.191  78.859  1.00  0.00     0.041 A 
ATOM      6  N1  UNK     1      56.413  94.174  77.536  1.00  0.00    -0.355 N 
ATOM      7  C6  UNK     1      55.129  94.361  77.229  1.00  0.00     0.045 A 
ATOM      8  C7  UNK     1      54.535  94.410  75.968  1.00  0.00     0.060 A 
ATOM      9  C8  UNK     1      55.244  94.253  74.782  1.00  0.00     0.041 A 
ATOM     10  C9  UNK     1      54.650  94.280  73.510  1.00  0.00    -0.023 A 
ATOM     11  C10 UNK     1      55.649  94.087  72.572  1.00  0.00    -0.002 A 
ATOM     12  C11 UNK     1      56.874  93.942  73.279  1.00  0.00     0.045 A 
ATOM     13  N2  UNK     1      56.596  94.045  74.622  1.00  0.00    -0.355 N 
ATOM     14  H1  UNK     1      57.245  93.982  75.340  1.00  0.00     0.166 HD
ATOM     15  C12 UNK     1      58.099  93.733  72.670  1.00  0.00     0.060 A 
ATOM     16  C13 UNK     1      59.299  93.607  73.383  1.00  0.00     0.041 A 
ATOM     17  N3  UNK     1      59.475  93.649  74.703  1.00  0.00    -0.355 N 
ATOM     18  C14 UNK     1      60.765  93.492  75.001  1.00  0.00     0.041 A 
ATOM     19  C15 UNK     1      61.357  93.473  76.270  1.00  0.00     0.060 A 
ATOM     20  C16 UNK     1      60.636  93.600  77.447  1.00  0.00     0.041 A 
ATOM     21  C17 UNK     1      61.217  93.570  78.731  1.00  0.00    -0.023 A 
ATOM     22  N4  UNK     1      59.279  93.783  77.602  1.00  0.00    -0.355 N 
ATOM     23  H2  UNK     1      58.629  93.847  76.885  1.00  0.00     0.166 HD
ATOM     24  C21 UNK     1      61.513  93.331  73.747  1.00  0.00    -0.023 A 
ATOM     25  C22 UNK     1      60.607  93.401  72.747  1.00  0.00    -0.027 A 
ATOM     26  C23 UNK     1      60.885  93.288  71.270  1.00  0.00     0.051 C 
ATOM     27  C29 UNK     1      53.185  94.481  73.219  1.00  0.00     0.051 C 
ATOM     28  C30 UNK     1      54.389  94.511  78.504  1.00  0.00    -0.002 A 
ATOM     29  C31 UNK     1      55.323  94.397  79.493  1.00  0.00    -0.023 A 
ATOM     30  C32 UNK     1      55.071  94.477  80.976  1.00  0.00     0.051 C 
ATOM     31  H33 UNK     1      58.767  93.776  75.354  1.00  0.00     0.166 HD
ATOM     32  H34 UNK     1      57.124  94.045  76.889  1.00  0.00     0.166 HD
ATOM     33  C18 UNK     1      62.683  93.401  79.036  1.00  0.00     0.052 C 
ATOM     34  C19 UNK     1      62.904  92.068  79.755  1.00  0.00     0.118 C 
ATOM     35  C20 UNK     1      63.906  92.256  80.865  1.00  0.00     0.172 C 
ATOM     36  O1  UNK     1      64.140  93.373  81.292  1.00  0.00    -0.648 OA
ATOM     37  O2  UNK     1      64.483  91.290  81.335  1.00  0.00    -0.648 OA
ATOM     38  C24 UNK     1      63.000  93.128  73.604  1.00  0.00     0.052 C 
ATOM     39  C25 UNK     1      63.300  91.634  73.465  1.00  0.00     0.118 C 
ATOM     40  C26 UNK     1      63.649  91.064  74.816  1.00  0.00     0.172 C 
ATOM     41  O3  UNK     1      64.712  91.348  75.341  1.00  0.00    -0.648 OA
ATOM     42  O4  UNK     1      62.868  90.321  75.384  1.00  0.00    -0.648 OA
ATOM     43  C33 UNK     1      52.943  94.737  78.670  1.00  0.00     0.004 C 
ATOM     44  C34 UNK     1      52.461  95.974  78.683  1.00  0.00     0.012 C 
ATOM     45  C27 UNK     1      55.476  94.039  71.109  1.00  0.00     0.004 C 
ATOM     46  C28 UNK     1      55.262  92.876  70.503  1.00  0.00     0.012 C 
ENDMDL
REMARK VINA RESULT:      -6.9     24.645     28.584
REMARK  8 active torsions:
REMARK  status: ('A' for Active; 'I' for Inactive)
REMARK    1  A    between atoms: C10_11  and  C27_37 
REMARK    2  A    between atoms: C17_21  and  C18_22 
REMARK    3  A    between atoms: C18_22  and  C19_23 
REMARK    4  A    between atoms: C19_23  and  C20_24 
REMARK    5  A    between atoms: C21_29  and  C24_32 
REMARK    6  A    between atoms: C24_32  and  C25_33 
REMARK    7  A    between atoms: C25_33  and  C26_34 
REMARK    8  A    between atoms: C30_40  and  C33_43 
REMARK viewdock state: V
ATOM      1  C1  UNK     1      69.544  86.470  65.999  1.00  0.00     0.051 C 
ATOM      2  C2  UNK     1      69.093  87.468  64.963  1.00  0.00    -0.027 A 
ATOM      3  C3  UNK     1      67.861  87.452  64.279  1.00  0.00     0.041 A 
ATOM      4  C4  UNK     1      66.878  86.495  64.478  1.00  0.00     0.060 A 
ATOM      5  C5  UNK     1      65.650  86.504  63.803  1.00  0.00     0.041 A 
ATOM      6  N1  UNK     1      65.241  87.377  62.882  1.00  0.00    -0.355 N 
ATOM      7  C6  UNK     1      64.011  87.068  62.468  1.00  0.00     0.045 A 
ATOM      8  C7  UNK     1      63.224  87.721  61.519  1.00  0.00     0.060 A 
ATOM      9  C8  UNK     1      63.643  88.850  60.824  1.00  0.00     0.041 A 
ATOM     10  C9  UNK     1      62.866  89.500  59.853  1.00  0.00    -0.023 A 
ATOM     11  C10 UNK     1      63.597  90.573  59.372  1.00  0.00    -0.002 A 
ATOM     12  C11 UNK     1      64.840  90.582  60.061  1.00  0.00     0.045 A 
ATOM     13  N2  UNK     1      64.841  89.521  60.937  1.00  0.00    -0.355 N 
ATOM     14  H1  UNK     1      65.566  89.283  61.535  1.00  0.00     0.166 HD
ATOM     15  C12 UNK     1      65.838  91.517  59.846  1.00  0.00     0.060 A 
ATOM     16  C13 UNK     1      67.051  91.520  60.545  1.00  0.00     0.041 A 
ATOM     17  N3  UNK     1      67.457  90.666  61.485  1.00  0.00    -0.355 N 
ATOM     18  C14 UNK     1      68.674  90.998  61.916  1.00  0.00     0.041 A 
ATOM     19  C15 UNK     1      69.446  90.353  62.890  1.00  0.00     0.060 A 
ATOM     20  C16 UNK     1      69.030  89.210  63.555  1.00  0.00     0.041 A 
ATOM     21  C17 UNK     1      69.801  88.544  64.529  1.00  0.00    -0.023 A 
ATOM     22  N4  UNK     1      67.840  88.528  63.420  1.00  0.00    -0.355 N 
ATOM     23  H2  UNK     1      67.115  88.766  62.822  1.00  0.00     0.166 HD
ATOM     24  C21 UNK     1      69.113  92.193  61.184  1.00  0.00    -0.023 A 
ATOM     25  C22 UNK     1      68.111  92.515  60.337  1.00  0.00    -0.027 A 
ATOM     26  C23 UNK     1      68.087  93.669  59.367  1.00  0.00     0.051 C 
ATOM     27  C29 UNK     1      61.481  89.099  59.411  1.00  0.00     0.051 C 
ATOM     28  C30 UNK     1      63.589  85.856  63.208  1.00  0.00    -0.002 A 
ATOM     29  C31 UNK     1      64.634  85.535  64.025  1.00  0.00    -0.023 A 
ATOM     30  C32 UNK     1      64.699  84.374  64.982  1.00  0.00     0.051 C 
ATOM     31  H33 UNK     1      66.941  89.911  61.809  1.00  0.00     0.166 HD
ATOM     32  H34 UNK     1      65.762  88.129  62.560  1.00  0.00     0.166 HD
ATOM     33  C18 UNK     1      71.173  88.950  65.003  1.00  0.00     0.052 C 
ATOM     34  C19 UNK     1      71.042  89.816  66.258  1.00  0.00     0.118 C 
ATOM     35  C20 UNK     1      72.406  90.300  66.678  1.00  0.00     0.172 C 
ATOM     36  O1  UNK     1      72.625  91.495  66.776  1.00  0.00    -0.648 OA
ATOM     37  O2  UNK     1      73.291  89.497  66.919  1.00  0.00    -0.648 OA
ATOM     38  C24 UNK     1      70.424  92.920  61.347  1.00  0.00     0.052 C 
ATOM     39  C25 UNK     1      71.442  92.365  60.349  1.00  0.00     0.118 C 
ATOM     40  C26 UNK     1      72.330  91.363  61.043  1.00  0.00     0.172 C 
ATOM     41  O3  UNK     1      72.359  90.206  60.660  1.00  0.00    -0.648 OA
ATOM     42  O4  UNK     1      73.021  91.711  61.985  1.00  0.00    -0.648 OA
ATOM     43  C33 UNK     1      62.306  85.144  63.086  1.00  0.00     0.004 C 
ATOM     44  C34 UNK     1      61.273  85.503  63.841  1.00  0.00     0.012 C 
ATOM     45  C27 UNK     1      63.166  91.529  58.336  1.00  0.00     0.004 C 
ATOM     46  C28 UNK     1      63.391  91.263  57.053  1.00  0.00     0.012 C 
ENDMDL
REMARK VINA RESULT:      -6.7     23.996     27.450
REMARK  8 active torsions:
REMARK  status: ('A' for Active; 'I' for Inactive)
REMARK    1  A    between atoms: C10_11  and  C27_37 
REMARK    2  A    between atoms: C17_21  and  C18_22 
REMARK    3  A    between atoms: C18_22  and  C19_23 
REMARK    4  A    between atoms: C19_23  and  C20_24 
REMARK    5  A    between atoms: C21_29  and  C24_32 
REMARK    6  A    between atoms: C24_32  and  C25_33 
REMARK    7  A    between atoms: C25_33  and  C26_34 
REMARK    8  A    between atoms: C30_40  and  C33_43 
REMARK viewdock state: V
ATOM      1  C1  UNK     1      66.252  92.350  59.322  1.00  0.00     0.051 C 
ATOM      2  C2  UNK     1      66.886  91.567  60.442  1.00  0.00    -0.027 A 
ATOM      3  C3  UNK     1      68.096  91.883  61.092  1.00  0.00     0.041 A 
ATOM      4  C4  UNK     1      68.878  92.984  60.778  1.00  0.00     0.060 A 
ATOM      5  C5  UNK     1      70.070  93.294  61.447  1.00  0.00     0.041 A 
ATOM      6  N1  UNK     1      70.644  92.609  62.435  1.00  0.00    -0.355 N 
ATOM      7  C6  UNK     1      71.768  93.213  62.825  1.00  0.00     0.045 A 
ATOM      8  C7  UNK     1      72.662  92.826  63.823  1.00  0.00     0.060 A 
ATOM      9  C8  UNK     1      72.500  91.678  64.592  1.00  0.00     0.041 A 
ATOM     10  C9  UNK     1      73.407  91.271  65.583  1.00  0.00    -0.023 A 
ATOM     11  C10 UNK     1      72.931  90.094  66.134  1.00  0.00    -0.002 A 
ATOM     12  C11 UNK     1      71.713  89.777  65.473  1.00  0.00     0.045 A 
ATOM     13  N2  UNK     1      71.477  90.758  64.538  1.00  0.00    -0.355 N 
ATOM     14  H1  UNK     1      70.716  90.795  63.938  1.00  0.00     0.166 HD
ATOM     15  C12 UNK     1      70.944  88.662  65.760  1.00  0.00     0.060 A 
ATOM     16  C13 UNK     1      69.738  88.374  65.108  1.00  0.00     0.041 A 
ATOM     17  N3  UNK     1      69.145  89.068  64.137  1.00  0.00    -0.355 N 
ATOM     18  C14 UNK     1      68.008  88.475  63.774  1.00  0.00     0.041 A 
ATOM     19  C15 UNK     1      67.101  88.886  62.791  1.00  0.00     0.060 A 
ATOM     20  C16 UNK     1      67.288  90.015  62.009  1.00  0.00     0.041 A 
ATOM     21  C17 UNK     1      66.389  90.435  61.007  1.00  0.00    -0.023 A 
ATOM     22  N4  UNK     1      68.326  90.920  62.050  1.00  0.00    -0.355 N 
ATOM     23  H2  UNK     1      69.088  90.883  62.649  1.00  0.00     0.166 HD
ATOM     24  C21 UNK     1      67.836  87.266  64.591  1.00  0.00    -0.023 A 
ATOM     25  C22 UNK     1      68.905  87.203  65.415  1.00  0.00    -0.027 A 
ATOM     26  C23 UNK     1      69.188  86.139  66.444  1.00  0.00     0.051 C 
ATOM     27  C29 UNK     1      74.674  91.987  65.975  1.00  0.00     0.051 C 
ATOM     28  C30 UNK     1      71.930  94.422  61.984  1.00  0.00    -0.002 A 
ATOM     29  C31 UNK     1      70.858  94.437  61.140  1.00  0.00    -0.023 A 
ATOM     30  C32 UNK     1      70.564  95.470  60.084  1.00  0.00     0.051 C 
ATOM     31  H33 UNK     1      69.491  89.888  63.751  1.00  0.00     0.166 HD
ATOM     32  H34 UNK     1      70.295  91.788  62.817  1.00  0.00     0.166 HD
ATOM     33  C18 UNK     1      65.104  89.747  60.625  1.00  0.00     0.052 C 
ATOM     34  C19 UNK     1      63.946  90.355  61.419  1.00  0.00     0.118 C 
ATOM     35  C20 UNK     1      63.373  89.315  62.348  1.00  0.00     0.172 C 
ATOM     36  O1  UNK     1      62.617  88.462  61.917  1.00  0.00    -0.648 OA
ATOM     37  O2  UNK     1      63.666  89.327  63.532  1.00  0.00    -0.648 OA
ATOM     38  C24 UNK     1      66.690  86.288  64.524  1.00  0.00     0.052 C 
ATOM     39  C25 UNK     1      65.520  86.817  65.355  1.00  0.00     0.118 C 
ATOM     40  C26 UNK     1      65.038  85.736  66.288  1.00  0.00     0.172 C 
ATOM     41  O3  UNK     1      65.252  85.823  67.485  1.00  0.00    -0.648 OA
ATOM     42  O4  UNK     1      64.431  84.775  65.846  1.00  0.00    -0.648 OA
ATOM     43  C33 UNK     1      73.024  95.407  62.048  1.00  0.00     0.004 C 
ATOM     44  C34 UNK     1      73.059  96.299  63.032  1.00  0.00     0.012 C 
ATOM     45  C27 UNK     1      73.570  89.312  67.208  1.00  0.00     0.004 C 
ATOM     46  C28 UNK     1      74.525  88.437  66.914  1.00  0.00     0.012 C 
ENDMDL
