# Supplementary material for: A scavenger receptor B (CD36)-like protein is a potential mediator of intestinal heme absorption in the hematophagous ectoparasite Lepeophtheirus salmonis
Source: Sci Rep. 2019 Mar 12;9:4218. doi: 10.1038/s41598-019-40590-x (PMC6414551; doi:10.1038/s41598-019-40590-x)
Supplement: Supplementary file 6 — Supplementary Table S1 [file 41598_2019_40590_MOESM6_ESM.xlsx]

## Sheet: Sheet1
PDBID	Name	Resolution (Å)	Best Vina Score	RMSD (Å)	Distance between centroids (Å)	Comment	#Viable docking poses	Column9	Column10	Column11	Column12	Column13	Column14	Column15	Column16	Column17	Column18	Column19	Column20	Column21	Column22	Column23	Column24	Column25	Column26	Column27	Column28	Column29	Column30	Column31	Column32	Column33	Column34	Column35	Column36	Column37	Column38	Column39	Column40	Column41	Column42	Column43	Column44	Column45	Column46	Column47	Column48	Column49	Column50
6DX6	H-NOX protein from Nostoc sp.	2.35	-14.5	3.891	0.288	Rotated	6
4BLN	CRYSTAL STRUCTURE OF FUNGAL VERSATILE PEROXIDASE I FROM PLEUROTUS OSTREATUS - CRYSTAL FORM III	1.149	-14.3	0.673	0.125		1
5YCE	Sperm whale myoglobin swMb	0.77	-14.3	0.763	0.305		9
3X34	reduced form of the solubilized domain of porcine cytochrome b5 in form 1 crystal	0.76	-13.6	0.67	0.114		3
2NRL	Blackfin tuna myoglobin	0.91	-13.1	0.621	0.234		2
1DVE	CRYSTAL STRUCTURE OF RAT HEME OXYGENASE-1 IN COMPLEX WITH HEME	2.4	-10.9	0.536	0.191		4
1EUO	crystal structure of nitrophorin 2	2	-10.6	6.761	1.922	Docking pose 3. with score -10.2, best RMSD 1.228 Å	9
1QJS	mammalian blood serum haemopexin glycosylated-native protein and in complex with its ligand haem	2.9	-10.4	0.636	0.129	Structure contains two chains, 1. pose in Chain A, 2. pose in Chain B	9
1YWB	NP4 from Rhodnius Prolixus complexed with NO at pH 5.6	0.9	-9	7.389	1.566	Rotated	9
NA	LsSCARB i-Tasser model 1	NA (in-silico model)	-9			Docking of best i-Tasser in-silico model	9
4Q4B	Crystal structure of LIMP-2	2.82	-7.7			Alternative structure for LIMP-2 not used as threading template	9
4F7B	Structure of the lysosomal domain of limp-2	3	-7.6			Docking against chain A, most similar structure to SCARB by TM-align, not previously reported as heme-binding	9
3GNF	AB INITIO" CRYSTAL STRUCTURE OF CYTOCHROME C-553 FROM BACILLUS PASTEURII	0.97	-6.8	7.246	5.439	Fail	9
[truncated: 5,000 more columns]
